# Supplementary material for: Prevalence of synonymous mutations in m6A modification sites in human cancers
Source: Genes Dis. 2024 Jul 6;12(1):101373. doi: 10.1016/j.gendis.2024.101373 (PMC11549976; doi:10.1016/j.gendis.2024.101373)
Supplement: Multimedia component 3 [file mmc3.xlsx]

## Sheet: cosmic_GRCH38_DRACH_mutA_overla
Gene	seqnames	start	end	width	strand	POS	REF	ALT	Gene.name	Cancer type	Primary.site	Primary.histology	Mutation.Description	MUTATION_ID	Mutation.CDS	Mutation.AA	seq5	GENOMIC_MUTATION_ID	LEGACY_MUTATION_ID	Pubmed_PMID	ID_STUDY	Sample.Type	dbSNP151	dbSNP151.mut.id
A1CF	chr10	50813867	50813871	5	-	50813869	A	G	A1CF	Endometrial carcinoma	endometrium	carcinoma	Substitution - coding silent	120551821	c.1359A>G	p.K453=	AAACT	COSV51025579	COSM6437574	NA	677	NS	NA	NA
A2M	chr12	9072398	9072402	5	-	9072400	A	G	A2M	Skin cancer	skin	carcinoma	Substitution - coding silent	104193924	c.4062A>G	p.E1354=	GAACC	COSV105191425	COSM9685349	26950094	NA	surgery fresh/frozen	NA	NA
AAK1	chr2	69509441	69509445	5	-	69509443	A	G	AAK1	Others	oesophagus	carcinoma	Substitution - coding silent	122980923	c.1794A>G	p.R598=	AGACA	COSV68645871	COSM1243839	23525077	NA	surgery fresh/frozen	NA	NA
ABCA13	chr7	48587268	48587272	5	+	48587270	A	G	ABCA13	Breast cancer	breast	carcinoma	Substitution - coding silent	132354348	c.14622A>G	p.K4874=	AAACC	COSV68950245	COSM3832965	NA	414	NS	NA	NA
ABCB10	chr1	229518252	229518256	5	-	229518254	A	G	ABCB10	Kidney cancer	kidney	carcinoma	Substitution - coding silent	107139164	c.2142A>G	p.K714=	AAACA	COSV60623172	COSM1134837	NA	416	fresh/frozen - NOS	NA	NA
ABCC10	chr6	43432569	43432573	5	+	43432571	A	G	ABCC10	Colorectal cancer	large_intestine	carcinoma	Substitution - coding silent	114050525	c.591A>G	p.E197=	GAACC	COSV55086166	COSM7291848	NA	646	NS	NA	NA
ABCC3	chr17	50673538	50673542	5	+	50673540	A	G	ABCC3	Colorectal cancer	large_intestine	carcinoma	Substitution - coding silent	103059742	c.2481A>G	p.G827=	GGACA	COSV53326738	COSM4658314	25344691	NA	NS	NA	NA
ABCC4	chr13	95188496	95188500	5	-	95188498	A	G	ABCC4	Colorectal cancer	large_intestine	carcinoma	Substitution - coding silent	179197588	c.1308A>G	p.R436=	AGACC	COSV105928368	COSM9944731	30239619	NA	surgery - NOS	NA	NA
ABCC4	chr13	95034606	95034610	5	-	95034608	A	G	ABCC4	Liver cancer	liver	carcinoma	Substitution - coding silent	179195104	c.3867A>G	p.K1289=	AAACA	COSV65311073	COSM1629190	NA	322	fresh/frozen - NOS	NA	NA
ABCC4	chr13	95021612	95021616	5	-	95021614	A	G	ABCC4	Lung cancer	lung	carcinoma	Substitution - coding silent	179204268	c.3939A>G	p.G1313=	GGACA	COSV65311242	COSM5671074	26168399	NA	surgery fresh/frozen	NA	NA
ABCC5	chr3	183945908	183945912	5	-	183945910	A	G	ABCC5	Gastric cancer	stomach	carcinoma	Substitution - coding silent	104702699	c.3444A>G	p.R1148=	AGACT	COSV99656676	COSM8582000	NA	683	NS	NA	NA
ABCD2	chr12	39619320	39619324	5	-	39619322	A	G	ABCD2	Endometrial carcinoma	endometrium	carcinoma	Substitution - coding silent	105244679	c.294A>G	p.K98=	AAACT	COSV58053322	COSM938965	NA	419	fresh/frozen - NOS	NA	NA
ABCF3	chr3	184193669	184193673	5	+	184193671	A	G	ABCF3	Liver cancer	liver	other	Substitution - coding silent	128310522	c.2103A>G	p.E701=	GAACA	COSV53055370	COSM7333641	NA	660	NS	NA	NA
ABCG1	chr21	42285898	42285902	5	+	42285900	A	T	ABCG1	Lung cancer	lung	carcinoma	Substitution - coding silent	112336972	c.879A>T	p.G293=	GGACA	COSV100494186	COSM7798260	NA	417	NS	NA	NA
ABHD17B	chr9	71866800	71866804	5	-	71866802	A	G	ABHD17B	Biliary tract carcinoma	biliary_tract	carcinoma	Substitution - coding silent	115377840	c.852A>G	p.E284=	GAACT	COSV61007801	COSM5501207	NA	658	NS	NA	NA
ABHD3	chr18	21702469	21702473	5	-	21702471	A	G	ABHD3	Glioma	central_nervous_system	glioma	Substitution - coding silent	99824628	c.354A>G	p.G118=	GGACA	COSV100004490	COSM9186132	28263318	NA	surgery fresh/frozen	NA	NA
ABL2	chr1	179131445	179131449	5	-	179131447	A	G	ABL2	Colorectal cancer	large_intestine	carcinoma	Substitution - coding silent	142743660	c.255A>G	p.E85=	GAACC	COSV61011207	COSM1336679	NA	376	NS	NA	NA
ABL2	chr1	179109213	179109217	5	-	179109215	A	G	ABL2	Lung cancer	lung	carcinoma	Substitution - coding silent	142732933	c.2052A>G	p.E684=	GAACT	COSV61011691	COSM6123025	NA	417	fresh/frozen - NOS	NA	NA
ABLIM1	chr10	114472999	114473003	5	-	114473001	A	G	ABLIM1	Lung cancer	lung	carcinoma	Substitution - coding silent	103170191	c.1251A>G	p.K417=	AAACA	COSV53299029	COSM683240	NA	418	fresh/frozen - NOS	NA	NA
ABTB2	chr11	34167275	34167279	5	-	34167277	A	T	ABTB2	Endometrial carcinoma	endometrium	carcinoma	Substitution - coding silent	131154537	c.1737A>T	p.G579=	GGACA	COSV54387537	COSM926625	NA	419	fresh/frozen - NOS	NA	NA
AC005154.6	chr7	30497165	30497169	5	-	30497167	A	G	AC005154.6	Endometrial carcinoma	endometrium	carcinoma	Substitution - coding silent	168259857	c.237A>G	p.E79=	GAACC	COSV99139181	COSM8876575	NA	419	NS	NA	NA
AC005837.2	chr17	76733125	76733129	5	+	76733127	A	T	AC005837.2	Liver cancer	liver	carcinoma	Substitution - coding silent	167419394	c.150A>T	p.G50=	GGACT	COSV57969902	COSM4802188	NA	381	NS	NA	NA
AC008695.1	chr5	131430969	131430973	5	-	131430971	A	G	AC008695.1	Colorectal cancer	large_intestine	carcinoma	Substitution - coding silent	146340359	c.4503A>G	p.K1501=	AAACA	COSV57245525	COSM6762874	27149842	NA	NS	NA	NA
AC008695.1	chr5	131510439	131510443	5	-	131510441	A	C	AC008695.1	Others	oesophagus	carcinoma	Substitution - coding silent	146346539	c.828A>C	p.G276=	GGACC	COSV57244265	COSM4438820	25151357	NA	surgery fresh/frozen	NA	NA
AC008758.1	chr19	12465254	12465258	5	-	12465256	A	G	AC008758.1	Endometrial carcinoma	endometrium	carcinoma	Substitution - coding silent	129167316	c.666A>G	p.K222=	AAACC	COSV101172105	COSM8841540	NA	419	NS	NA	NA
AC008758.1	chr19	12464567	12464571	5	-	12464569	A	G	AC008758.1	Colorectal cancer	large_intestine	carcinoma	Substitution - coding silent	129172861	c.1353A>G	p.K451=	AAACA	COSV67194852	COSM4744804	25344691	NA	NS	NA	NA
AC008758.1	chr19	12464651	12464655	5	-	12464653	A	G	AC008758.1	Liver cancer	liver	other	Substitution - coding silent	129174472	c.1269A>G	p.K423=	AAACA	COSV67196034	COSM6290785	NA	660	NS	NA	NA
AC008758.1	chr19	12464483	12464487	5	-	12464485	A	G	AC008758.1	Upper aerodigestive tract cancer	upper_aerodigestive_tract	carcinoma	Substitution - coding silent	129173803	c.1437A>G	p.K479=	AAACA	COSV101172301	COSM8325328	NA	627	NS	NA	NA
AC008878.3	chr19	7470005	7470009	5	+	7470007	A	G	AC008878.3	Gastric cancer	stomach	carcinoma	Substitution - coding silent	170865378	c.3127A>G	p.R1043=	AGACA	COSV60467304	COSM4082748	NA	541	NS	NA	NA
AC010487.3	chr19	52881896	52881900	5	-	52881898	A	G	AC010487.3	Colorectal cancer	large_intestine	carcinoma	Substitution - coding silent	174709022	c.228A>G	p.R76=	AGACA	COSV67087866	COSM6829323	27149842	NA	NS	NA	NA
AC022414.1	chr5	77419837	77419841	5	+	77419839	A	G	AC022414.1	Glioma	central_nervous_system	glioma	Substitution - coding silent	179748353	c.1830A>G	p.E610=	GAACA	COSV99366383	COSM8257693	NA	545	NS	NA	NA
AC023509.3	chr12	53524589	53524593	5	-	53524591	A	G	AC023509.3	Colorectal cancer	large_intestine	carcinoma	Substitution - coding silent	167105755	c.1098A>G	p.E366=	GAACT	COSV100129853	COSM7536259	22810696	376	NS	NA	NA
AC026464.4	chr16	69318699	69318703	5	+	69318701	A	G	AC026464.4	Skin cancer	skin	malignant_melanoma	Substitution - coding silent	165085514	c.405A>G	p.E135=	GAACA	COSV99651987	COSM8095826	NA	540	NS	NA	NA
AC058822.1	chr4	54277934	54277938	5	+	54277936	A	G	AC058822.1	Urinary tract cancer	urinary_tract	carcinoma	Substitution - coding silent	145866564	c.1212A>G	p.E404=	GAACT	COSV57269668	COSM7178990	NA	413	NS	NA	NA
AC068775.1	chr12	10435880	10435884	5	-	10435882	A	G	AC068775.1	Lung cancer	lung	carcinoma	Substitution - coding silent	156905967	c.105A>G	p.E35=	GAACA	COSV67900798	COSM6071121	NA	417	fresh/frozen - NOS	NA	NA
AC090517.4	chr15	56666961	56666965	5	-	56666963	A	T	AC090517.4	Breast cancer	breast	carcinoma	Substitution - coding silent	161635060	c.1530A>T	p.G510=	GGACC	COSV50997301	COSM434077	NA	414	fresh/frozen - NOS	NA	NA
AC090527.2	chr15	45676254	45676258	5	+	45676256	A	G	AC090527.2	Prostate cancer	prostate	carcinoma	Substitution - coding silent	163484792	c.810A>G	p.K270=	AAACA	COSV52942479	COSM4393294	NA	435	NS	NA	NA
AC092329.3	chr19	23223067	23223071	5	-	23223069	A	G	AC092329.3	Endometrial carcinoma	endometrium	carcinoma	Substitution - coding silent	172468147	c.1158A>G	p.K386=	AAACC	COSV69030150	COSM994068	NA	419	fresh/frozen - NOS	NA	NA
AC092329.3	chr19	23223646	23223650	5	-	23223648	A	G	AC092329.3	Blood cancer	haematopoietic_and_lymphoid_tissue	haematopoietic_neoplasm	Substitution - coding silent	172469080	c.579A>G	p.K193=	AAACT	COSV101370199	COSM7630617	NA	377	blood-bone marrow	NA	NA
AC093155.3	chr1	87092631	87092635	5	+	87092633	A	G	AC093155.3	Liver cancer	liver	other	Substitution - coding silent	114790037	c.474A>G	p.R158=	AGACC	COSV63348539	COSM6247690	NA	660	NS	NA	NA
AC097637.1	chr3	52221230	52221234	5	-	52221232	A	G	AC097637.1	Skin cancer	skin	malignant_melanoma	Substitution - coding silent	141084892	c.3544A>G	p.G1182=	GGACC	COSV62345888	COSM5728636	26286987	NA	surgery fresh/frozen	NA	NA
AC099811.2	chr17	42128728	42128732	5	-	42128730	A	T	AC099811.2	Lung cancer	lung	carcinoma	Substitution - coding silent	168521392	c.237A>T	p.G79=	GGACA	COSV100651398	COSM8738859	NA	418	NS	NA	NA
AC116366.3	chr5	132618071	132618075	5	+	132618073	A	G	AC116366.3	Breast cancer	breast	carcinoma	Substitution - coding silent	175093143	c.2871A>G	p.E957=	GAACA	COSV54756341	COSM7340989	30283497	NA	surgery-fixed	NA	NA
AC116366.3	chr5	132588806	132588810	5	+	132588808	A	G	AC116366.3	Colorectal cancer	large_intestine	carcinoma	Substitution - coding silent	175076372	c.876A>G	p.R292=	AGACA	COSV54750671	COSM3137374	24755471	NA	cell-line	NA	NA
AC116366.3	chr5	132595713	132595717	5	+	132595715	A	G	AC116366.3	Prostate cancer	prostate	carcinoma	Substitution - coding silent	175091951	c.1815A>G	p.K605=	AAACT	COSV104531538	COSM9495526	31874108	NA	surgery-fixed	NA	NA
AC116366.3	chr5	132603400	132603404	5	+	132603402	A	G	AC116366.3	Prostate cancer	prostate	carcinoma	Substitution - coding silent	175092001	c.2013A>G	p.E671=	GAACA	COSV104531542	COSM9495534	31874108	NA	surgery-fixed	NA	NA
AC118549.1	chr1	77632918	77632922	5	-	77632920	A	G	AC118549.1	Upper aerodigestive tract cancer	upper_aerodigestive_tract	carcinoma	Substitution - coding silent	116609120	c.435A>G	p.E145=	GAACA	COSV100890222	COSM8316352	NA	627	NS	NA	NA
AC134669.1	chr17	31318313	31318317	5	-	31318315	A	G	AC134669.1	Others	cervix	carcinoma	Substitution - coding silent	163015134	c.471A>G	p.K157=	AAACA	COSV99907460	COSM8648708	NA	415	NS	NA	NA
ACACB	chr12	109206767	109206771	5	+	109206769	A	G	ACACB	Glioma	central_nervous_system	glioma	Substitution - coding silent	105264379	c.2973A>G	p.K991=	AAACT	COSV100623286	COSM8258197	NA	545	NS	NA	NA
ACACB	chr12	109166901	109166905	5	+	109166903	A	G	ACACB	Colorectal cancer	large_intestine	carcinoma	Substitution - coding silent	105261337	c.696A>G	p.E232=	GAACA	COSV100622275	COSM7525224	NA	375	NS	NA	NA
ACACB	chr12	109206728	109206732	5	+	109206730	A	G	ACACB	Lung cancer	lung	carcinoma	Substitution - coding silent	105273248	c.2934A>G	p.E978=	GAACT	COSV58148968	COSM375973	22980975	NA	surgery - NOS	NA	NA
ACAD11	chr3	132605151	132605155	5	-	132605153	A	G	ACAD11	Gastric cancer	stomach	carcinoma	Substitution - coding silent	99581740	c.1467A>G	p.K489=	AAACA	COSV99392050	COSM8185513	NA	541	NS	NA	NA
ACAD8	chr11	134261152	134261156	5	+	134261154	A	G	ACAD8	Colorectal cancer	large_intestine	carcinoma	Substitution - coding silent	100076340	c.816A>G	p.G272=	GGACT	COSV55539148	COSM2090285	24755471	NA	cell-line	NA	NA
ACAN	chr15	88857614	88857618	5	+	88857616	A	G	ACAN	Colorectal cancer	large_intestine	carcinoma	Substitution - coding silent	131995703	c.5031A>G	p.E1677=	GAACT	COSV61364481	COSM5448790	NA	646	NS	NA	NA
ACAN	chr15	88857407	88857411	5	+	88857409	A	G	ACAN	Lung cancer	lung	carcinoma	Substitution - coding silent	132019575	c.4824A>G	p.K1608=	AAACT	COSV61355303	COSM5660830	26168399	NA	surgery fresh/frozen	NA	NA
ACAP2	chr3	195301582	195301586	5	-	195301584	A	G	ACAP2	Blood cancer	haematopoietic_and_lymphoid_tissue	lymphoid_neoplasm	Substitution - coding silent	106859576	c.1386A>G	p.E462=	GAACT	COSV100462482	COSM9159198	30545397	NA	cell-line	NA	NA
ACBD3	chr1	226154727	226154731	5	-	226154729	A	G	ACBD3	Others	bone	Ewing_sarcoma-peripheral_primitive_neuroectodermal_tumour	Substitution - coding silent	111210744	c.1008A>G	p.G336=	GGACA	COSV64729961	COSM904708	25223734	NA	surgery fresh/frozen	NA	NA
ACBD3	chr1	226154727	226154731	5	-	226154729	A	T	ACBD3	Pancreatic cancer	pancreas	carcinoma	Substitution - coding silent	111209324	c.1008A>T	p.G336=	GGACA	COSV64731447	COSM3771644	NA	328	NS	NA	NA
ACBD4	chr17	45143603	45143607	5	+	45143605	A	G	ACBD4	Prostate cancer	prostate	carcinoma	Substitution - coding silent	127694914	c.990A>G	p.R330=	AGACT	COSV58850961	COSM5565610	26000489	NA	surgery - NOS	NA	NA
ACIN1	chr14	23090527	23090531	5	-	23090529	A	G	ACIN1	Colorectal cancer	large_intestine	carcinoma	Substitution - coding silent	100059528	c.483A>G	p.E161=	GAACT	COSV52974439	COSM4639384	24755471	NA	cell-line	NA	NA
ACOT13	chr6	24701589	24701593	5	+	24701591	A	G	ACOT13	Liver cancer	liver	other	Substitution - coding silent	100152486	c.399A>G	p.R133=	AGACA	COSV57765208	COSM5813016	NA	660	NS	NA	NA
ACSL4	chrX	109678268	109678272	5	-	109678270	A	G	ACSL4	Others	oesophagus	carcinoma	Substitution - coding silent	108877112	c.924A>G	p.G308=	GGACT	COSV61613108	COSM5437026	NA	582	NS	NA	NA
ACTR8	chr3	53879943	53879947	5	-	53879945	A	G	ACTR8	Kidney cancer	kidney	carcinoma	Substitution - coding silent	106582787	c.288A>G	p.G96=	GGACT	COSV51635078	COSM3993243	NA	543	NS	NA	NA
ADAM10	chr15	58597560	58597564	5	-	58597562	A	G	ADAM10	Glioma	central_nervous_system	glioma	Substitution - coding silent	101031579	c.2232A>G	p.G744=	GGACA	COSV99546295	COSM9186296	28263318	NA	surgery fresh/frozen	NA	NA
ADAM9	chr8	39082713	39082717	5	+	39082715	A	G	ADAM9	Endometrial carcinoma	endometrium	carcinoma	Substitution - coding silent	143550671	c.1956A>G	p.G652=	GGACA	COSV65962608	COSM1099710	NA	419	fresh/frozen - NOS	NA	NA
ADAMTS1	chr21	26844743	26844747	5	-	26844745	A	G	ADAMTS1	Glioma	central_nervous_system	glioma	Substitution - coding silent	102941408	c.210A>G	p.G70=	GGACA	COSV99536334	COSM9186338	28263318	NA	surgery fresh/frozen	NA	NA
ADAMTS1	chr21	26844233	26844237	5	-	26844235	A	G	ADAMTS1	Colorectal cancer	large_intestine	carcinoma	Substitution - coding silent	102944150	c.720A>G	p.G240=	GGACA	COSV53169943	COSM1413517	NA	376	NS	NA	NA
ADAMTS12	chr5	33576178	33576182	5	-	33576180	A	G	ADAMTS12	Skin cancer	skin	malignant_melanoma	Substitution - coding silent	144859367	c.3846A>G	p.E1282=	GAACC	COSV61257461	COSM5403326	26214590	NA	fresh/frozen - NOS	NA	NA
ADAMTS14	chr10	70760809	70760813	5	+	70760811	A	G	ADAMTS14	Blood cancer	haematopoietic_and_lymphoid_tissue	haematopoietic_neoplasm	Substitution - coding silent	117236792	c.3639A>G	p.R1213=	AGACA	COSV64604587	COSM3998068	NA	544	NS	rs10823616	rs10823616
ADAMTS3	chr4	72319452	72319456	5	-	72319454	A	G	ADAMTS3	Glioma	central_nervous_system	glioma	Substitution - coding silent	103947621	c.1230A>G	p.G410=	GGACA	COSV99711631	COSM9186346	28263318	NA	surgery fresh/frozen	NA	NA
ADAMTS3	chr4	72315946	72315950	5	-	72315948	A	G	ADAMTS3	Lung cancer	lung	carcinoma	Substitution - coding silent	103945887	c.1509A>G	p.K503=	AAACA	COSV99710702	COSM8666025	NA	417	NS	NA	NA
ADAMTS4	chr1	161198101	161198105	5	-	161198103	A	G	ADAMTS4	Endometrial carcinoma	endometrium	carcinoma	Substitution - coding silent	112867550	c.525A>G	p.G175=	GGACC	COSV100917276	COSM8853547	NA	419	fresh/frozen - NOS	NA	NA
ADAMTS4	chr1	161198008	161198012	5	-	161198010	A	G	ADAMTS4	Lung cancer	lung	carcinoma	Substitution - coding silent	112869385	c.618A>G	p.R206=	AGACC	COSV63487160	COSM676655	NA	418	fresh/frozen - NOS	NA	NA
ADAMTS5	chr21	26965637	26965641	5	-	26965639	A	G	ADAMTS5	Colorectal cancer	large_intestine	carcinoma	Substitution - coding silent	102950355	c.753A>G	p.G251=	GGACC	COSV53182396	COSM7275207	NA	646	NS	NA	NA
ADAMTS6	chr5	65151840	65151844	5	-	65151842	A	T	ADAMTS6	Glioma	central_nervous_system	glioma	Substitution - coding silent	118929913	c.3348A>T	p.G1116=	GGACA	COSV100068487	COSM7468660	NA	329	NS	NA	NA
ADAMTSL3	chr15	83858825	83858829	5	+	83858827	A	G	ADAMTSL3	Gastric cancer	stomach	carcinoma	Substitution - coding silent	104002902	c.789A>G	p.G263=	GGACC	COSV54441485	COSM4057438	NA	541	NS	NA	NA
ADARB1	chr21	45176425	45176429	5	+	45176427	A	G	ADARB1	Endometrial carcinoma	endometrium	carcinoma	Substitution - coding silent	112125009	c.726A>G	p.E242=	GAACT	COSV100653837	COSM8878195	NA	419	NS	NA	NA
ADCK2	chr7	140673769	140673773	5	+	140673771	A	G	ADCK2	Colorectal cancer	large_intestine	carcinoma	Substitution - coding silent	98814327	c.441A>G	p.K147=	AAACT	COSV105842637	COSM10012642	25673644	NA	surgery-fixed	NA	NA
ADCY8	chr8	130780829	130780833	5	-	130780831	A	G	ADCY8	Colorectal cancer	large_intestine	carcinoma	Substitution - coding silent	103589355	c.3315A>G	p.K1105=	AAACC	COSV53918839	COSM7276204	NA	646	NS	NA	NA
ADD1	chr4	2905046	2905050	5	+	2905048	A	G	ADD1	Skin cancer	skin	malignant_melanoma	Substitution - coding silent	99126745	c.1446A>G	p.K482=	AAACC	COSV104587136	COSM9286930	28467829	NA	surgery fresh/frozen	NA	NA
ADGRA1	chr10	133128870	133128874	5	+	133128872	A	G	ADGRA1	Blood cancer	haematopoietic_and_lymphoid_tissue	lymphoid_neoplasm	Substitution - coding silent	118906957	c.1044A>G	p.G348=	GGACT	COSV101192688	COSM9159991	30545397	NA	cell-line	NA	NA
ADGRE5	chr19	14402782	14402786	5	+	14402784	A	G	ADGRE5	Skin cancer	skin	malignant_melanoma	Substitution - coding silent	103019046	c.1371A>G	p.E457=	GAACT	COSV54412540	COSM3529334	NA	540	NS	NA	NA
ADGRF2	chr6	47681544	47681548	5	+	47681546	A	G	ADGRF2	Liver cancer	liver	carcinoma	Substitution - coding silent	99796038	c.987A>G	p.E329=	GAACT	COSV57292203	COSM4943378	NA	322	NS	NA	NA
ADGRV1	chr5	90815675	90815679	5	+	90815677	A	G	ADGRV1	Blood cancer	haematopoietic_and_lymphoid_tissue	lymphoid_neoplasm	Substitution - coding silent	123208898	c.16137A>G	p.E5379=	GAACT	COSV104708399	COSM9308277	26551670	NA	blood-bone marrow	NA	NA
ADGRV1	chr5	90815669	90815673	5	+	90815671	A	G	ADGRV1	Liver cancer	liver	carcinoma	Substitution - coding silent	123196418	c.16131A>G	p.G5377=	GGACT	COSV67995921	COSM3766850	NA	322	NS	NA	NA
ADH5	chr4	99082031	99082035	5	-	99082033	A	G	ADH5	Others	bone	Ewing_sarcoma-peripheral_primitive_neuroectodermal_tumour	Substitution - coding silent	99034183	c.198A>G	p.G66=	GGACA	COSV56448185	COSM4584680	25186949	NA	NS	NA	NA
ADIPOR1	chr1	202950976	202950980	5	-	202950978	A	T	ADIPOR1	Liver cancer	liver	carcinoma	Substitution - coding silent	104491087	c.93A>T	p.G31=	GGACC	COSV61851455	COSM6202601	NA	381	NS	NA	NA
ADM2	chr22	50482736	50482740	5	+	50482738	A	G	ADM2	Gastric cancer	stomach	carcinoma	Substitution - coding silent	121416762	c.282A>G	p.R94=	AGACA	COSV99326957	COSM8576303	NA	683	NS	NA	NA
ADNP	chr20	50893308	50893312	5	-	50893310	A	G	ADNP	Kidney cancer	kidney	carcinoma	Substitution - coding silent	115520532	c.1404A>G	p.E468=	GAACA	COSV62425157	COSM478295	NA	416	fresh/frozen - NOS	NA	NA
ADNP2	chr18	80138468	80138472	5	+	80138470	A	G	ADNP2	Others	cervix	carcinoma	Substitution - coding silent	98838762	c.3057A>G	p.R1019=	AGACA	COSV51536971	COSM4841161	NA	415	NS	NA	NA
ADNP2	chr18	80136329	80136333	5	+	80136331	A	T	ADNP2	Colorectal cancer	large_intestine	carcinoma	Substitution - coding silent	98840778	c.918A>T	p.G306=	GGACA	COSV51536136	COSM278676	22810696	376	NS	NA	NA
AEN	chr15	88626381	88626385	5	+	88626383	A	G	AEN	Colorectal cancer	large_intestine	carcinoma	Substitution - coding silent	107725904	c.174A>G	p.E58=	GAACC	COSV60428832	COSM3754550	NA	376	NS	rs3743476	rs3743476
AEN	chr15	88630136	88630140	5	+	88630138	A	G	AEN	Upper aerodigestive tract cancer	upper_aerodigestive_tract	carcinoma	Substitution - coding silent	107726665	c.822A>G	p.E274=	GAACA	COSV60428777	COSM6456932	28098136	NA	surgery-fixed	NA	NA
AFF1	chr4	87047481	87047485	5	+	87047483	A	G	AFF1	Colorectal cancer	large_intestine	carcinoma	Substitution - coding silent	123321281	c.948A>G	p.E316=	GAACT	COSV57116120	COSM2956950	24755471	NA	cell-line	NA	NA
AFF2	chrX	148956092	148956096	5	+	148956094	A	G	AFF2	Gastric cancer	stomach	carcinoma	Substitution - coding silent	114556822	c.2049A>G	p.E683=	GAACC	COSV53981425	COSM4107325	NA	541	NS	NA	NA
AFF3	chr2	99593403	99593407	5	-	99593405	A	G	AFF3	Skin cancer	skin	carcinoma	Substitution - coding silent	123190175	c.2331A>G	p.E777=	GAACT	COSV57843854	COSM6888319	24662767	NA	surgery fresh/frozen	NA	NA
AFF4	chr5	132899618	132899622	5	-	132899620	A	G	AFF4	Others	cervix	carcinoma	Substitution - coding silent	100373949	c.1155A>G	p.K385=	AAACT	COSV99534602	COSM8648846	NA	415	NS	NA	NA
AFF4	chr5	132899588	132899592	5	-	132899590	A	G	AFF4	Endometrial carcinoma	endometrium	carcinoma	Substitution - coding silent	100377842	c.1185A>G	p.E395=	GAACA	COSV99535238	COSM8889771	NA	419	NS	NA	NA
AFF4	chr5	132934277	132934281	5	-	132934279	A	G	AFF4	Endometrial carcinoma	endometrium	carcinoma	Substitution - coding silent	100375765	c.786A>G	p.G262=	GGACA	COSV54799166	COSM1060797	NA	419	fresh/frozen - NOS	NA	NA
AFF4	chr5	132897068	132897072	5	-	132897070	A	T	AFF4	Colorectal cancer	large_intestine	carcinoma	Substitution - coding silent	100377001	c.1560A>T	p.G520=	GGACC	COSV54797543	COSM7276442	NA	646	NS	NA	NA
AFF4	chr5	132898381	132898385	5	-	132898383	A	G	AFF4	Gastric cancer	stomach	carcinoma	Substitution - coding silent	100378056	c.1236A>G	p.E412=	GAACC	COSV54793751	COSM3850102	NA	541	NS	NA	NA
AFG3L2	chr18	12329713	12329717	5	-	12329715	A	G	AFG3L2	Liver cancer	liver	carcinoma	Substitution - coding silent	103547534	c.2244A>G	p.R748=	AGACC	COSV52315871	COSM4941636	NA	628	NS	NA	NA
AGL	chr1	99877664	99877668	5	+	99877666	A	G	AGL	Upper aerodigestive tract cancer	upper_aerodigestive_tract	carcinoma	Substitution - coding silent	102397092	c.1449A>G	p.E483=	GAACT	COSV99648665	COSM8315619	NA	627	NS	NA	NA
AGO1	chr1	35883431	35883435	5	+	35883433	A	T	AGO1	Lung cancer	lung	carcinoma	Substitution - coding silent	117204375	c.12A>T	p.G4=	GGACC	COSV64595352	COSM6126440	NA	417	fresh/frozen - NOS	NA	NA
AGPS	chr2	177468470	177468474	5	+	177468472	A	G	AGPS	Others	central_nervous_system	primitive_neuroectodermal_tumour-medulloblastoma	Substitution - coding silent	103200336	c.1053A>G	p.G351=	GGACC	COSV51567233	COSM3764820	NA	379	NS	NA	NA
AGTPBP1	chr9	85575450	85575454	5	-	85575452	A	G	AGTPBP1	Ovary cancer	ovary	carcinoma	Substitution - coding silent	108156516	c.3522A>G	p.E1174=	GAACT	COSV100429242	COSM7509080	21720365	331	NS	NA	NA
AHCTF1	chr1	246842703	246842707	5	-	246842705	A	G	AHCTF1	Gastric cancer	stomach	carcinoma	Substitution - coding silent	106393738	c.6624A>G	p.K2208=	AAACA	COSV58246843	COSM6199937	NA	371	NS	NA	NA
AHNAK	chr11	62529180	62529184	5	-	62529182	A	G	AHNAK	Blood cancer	haematopoietic_and_lymphoid_tissue	lymphoid_neoplasm	Substitution - coding silent	113738892	c.5235A>G	p.G1745=	GGACC	COSV104565966	COSM9281463	31697823	NA	blood-bone marrow	NA	NA
AHNAK	chr11	62529786	62529790	5	-	62529788	A	T	AHNAK	Colorectal cancer	large_intestine	carcinoma	Substitution - coding silent	113756245	c.4629A>T	p.G1543=	GGACC	COSV57203365	COSM278716	22810696	376	NS	NA	NA
AHNAK	chr11	62525592	62525596	5	-	62525594	A	G	AHNAK	Colorectal cancer	large_intestine	carcinoma	Substitution - coding silent	113746819	c.8823A>G	p.G2941=	GGACC	COSV57231790	COSM6596871	27149842	NA	NS	NA	NA
AHNAK	chr11	62522763	62522767	5	-	62522765	A	T	AHNAK	Colorectal cancer	large_intestine	carcinoma	Substitution - coding silent	113756411	c.11652A>T	p.G3884=	GGACC	COSV57204491	COSM5458255	NA	646	NS	NA	NA
AHNAK	chr11	62524866	62524870	5	-	62524868	A	T	AHNAK	Liver cancer	liver	carcinoma	Substitution - coding silent	113758459	c.9549A>T	p.G3183=	GGACC	COSV104377863	COSM9217596	28302680	NA	surgery fresh/frozen	NA	NA
AHNAK	chr11	62519067	62519071	5	-	62519069	A	G	AHNAK	Lung cancer	lung	carcinoma	Substitution - coding silent	113750384	c.15348A>G	p.E5116=	GAACT	COSV57228672	COSM689239	NA	418	fresh/frozen - NOS	NA	NA
AHNAK	chr11	62526402	62526406	5	-	62526404	A	T	AHNAK	Skin cancer	skin	malignant_melanoma	Substitution - coding silent	113771843	c.8013A>T	p.G2671=	GGACC	COSV57204952	COSM5577994	26343386	NA	surgery fresh/frozen	NA	NA
AHNAK	chr11	62527122	62527126	5	-	62527124	A	G	AHNAK	Skin cancer	skin	malignant_melanoma	Substitution - coding silent	113751328	c.7293A>G	p.G2431=	GGACC	COSV57223900	COSM3450939	NA	540	NS	NA	NA
AHNAK	chr11	62532378	62532382	5	-	62532380	A	G	AHNAK	Gastric cancer	stomach	carcinoma	Substitution - coding silent	113767817	c.2037A>G	p.K679=	AAACT	COSV57212170	COSM4034753	NA	541	NS	NA	NA
AHNAK	chr11	62518314	62518318	5	-	62518316	A	G	AHNAK	Upper aerodigestive tract cancer	upper_aerodigestive_tract	carcinoma	Substitution - coding silent	113746433	c.16101A>G	p.G5367=	GGACC	COSV99945693	COSM8285983	NA	627	NS	rs146188257	NA
AHNAK2	chr14	104949158	104949162	5	-	104949160	A	G	AHNAK2	Biliary tract carcinoma	biliary_tract	carcinoma	Substitution - coding silent	108266023	c.6291A>G	p.K2097=	AAACT	COSV60911920	COSM1607406	25526346	NA	surgery fresh/frozen	NA	NA
AHNAK2	chr14	104946215	104946219	5	-	104946217	A	C	AHNAK2	Biliary tract carcinoma	biliary_tract	carcinoma	Substitution - coding silent	108260852	c.9234A>C	p.G3078=	GGACC	COSV60908687	COSM3765736	25526346	NA	surgery fresh/frozen	rs12436986	NA
AHNAK2	chr14	104948789	104948793	5	-	104948791	A	G	AHNAK2	Others	bone	Ewing_sarcoma-peripheral_primitive_neuroectodermal_tumour	Substitution - coding silent	108274358	c.6660A>G	p.K2220=	AAACT	COSV60910810	COSM4577717	25186949	NA	NS	NA	NA
AHNAK2	chr14	104943797	104943801	5	-	104943799	A	G	AHNAK2	Colorectal cancer	large_intestine	carcinoma	Substitution - coding silent	108260505	c.11652A>G	p.G3884=	GGACA	COSV60922188	COSM6335959	22810696	376	NS	NA	NA
AHNAK2	chr14	104938733	104938737	5	-	104938735	A	G	AHNAK2	Colorectal cancer	large_intestine	carcinoma	Substitution - coding silent	108281516	c.16716A>G	p.E5572=	GAACC	COSV60930853	COSM2026692	24755471	NA	cell-line	NA	NA
AHNAK2	chr14	104944112	104944116	5	-	104944114	A	G	AHNAK2	Colorectal cancer	large_intestine	carcinoma	Substitution - coding silent	108261710	c.11337A>G	p.K3779=	AAACT	COSV60907551	COSM5765531	NA	646	NS	NA	NA
AK1	chr9	127868361	127868365	5	-	127868363	A	G	AK1	Ovary cancer	ovary	carcinoma	Substitution - coding silent	98885500	c.522A>G	p.E174=	GAACC	COSV56345317	COSM1330719	NA	331	NS	NA	NA
AKAP10	chr17	19968446	19968450	5	-	19968448	A	G	AKAP10	Gastric cancer	stomach	carcinoma	Substitution - coding silent	99199507	c.102A>G	p.E34=	GAACA	COSV99855223	COSM8622732	NA	683	NS	NA	NA
AKAP11	chr13	42299914	42299918	5	+	42299916	A	G	AKAP11	Colorectal cancer	large_intestine	carcinoma	Substitution - coding silent	98459007	c.1170A>G	p.K390=	AAACA	COSV50293294	COSM4627197	24755471	NA	cell-line	NA	NA
AKAP12	chr6	151351227	151351231	5	+	151351229	A	G	AKAP12	Gastric cancer	stomach	carcinoma	Substitution - coding silent	122102784	c.2838A>G	p.E946=	GAACC	COSV53582928	COSM3859128	NA	541	NS	NA	NA
AKAP13	chr15	85741412	85741416	5	+	85741414	A	G	AKAP13	Colorectal cancer	large_intestine	carcinoma	Substitution - coding silent	109698390	c.7989A>G	p.K2663=	AAACA	COSV63449028	COSM6597543	27149842	NA	NS	NA	NA
AKAP13	chr15	85580937	85580941	5	+	85580939	A	T	AKAP13	Liver cancer	liver	carcinoma	Substitution - coding silent	109683524	c.2871A>T	p.G957=	GGACA	COSV63462961	COSM4941389	NA	628	NS	NA	NA
AKAP13	chr15	85575144	85575148	5	+	85575146	A	G	AKAP13	Lung cancer	lung	carcinoma	Substitution - coding silent	109665287	c.678A>G	p.E226=	GAACC	COSV63454365	COSM6464143	27545006	NA	fixed - NOS	NA	NA
AKAP9	chr7	91995669	91995673	5	+	91995671	A	G	AKAP9	Biliary tract carcinoma	biliary_tract	carcinoma	Substitution - coding silent	111343331	c.801A>G	p.K267=	AAACA	COSV62353138	COSM7318817	29360550	NA	surgery fresh/frozen	NA	NA
AKAP9	chr7	91992918	91992922	5	+	91992920	A	G	AKAP9	Glioma	central_nervous_system	glioma	Substitution - coding silent	111353275	c.441A>G	p.E147=	GAACA	COSV100663455	COSM9211619	28263318	NA	surgery fresh/frozen	rs185898118	NA
AKAP9	chr7	92040779	92040783	5	+	92040781	A	G	AKAP9	Endometrial carcinoma	endometrium	carcinoma	Substitution - coding silent	111354726	c.4800A>G	p.E1600=	GAACA	COSV100662066	COSM8981105	NA	419	NS	NA	NA
AKAP9	chr7	92080012	92080016	5	+	92080014	A	G	AKAP9	Endometrial carcinoma	endometrium	carcinoma	Substitution - coding silent	111341087	c.7881A>G	p.E2627=	GAACA	COSV62339309	COSM1092961	NA	419	fresh/frozen - NOS	NA	NA
AKAP9	chr7	92012612	92012616	5	+	92012614	A	G	AKAP9	Blood cancer	haematopoietic_and_lymphoid_tissue	haematopoietic_neoplasm	Substitution - coding silent	111344361	c.3504A>G	p.E1168=	GAACT	COSV62342448	COSM4415509	NA	544	blood-bone marrow	rs13245393	rs13245393
AKAP9	chr7	92031566	92031570	5	+	92031568	A	G	AKAP9	Kidney cancer	kidney	carcinoma	Substitution - coding silent	111360717	c.4302A>G	p.K1434=	AAACA	COSV62355205	COSM1137770	NA	416	fresh/frozen - NOS	NA	NA
AKAP9	chr7	92093096	92093100	5	+	92093098	A	G	AKAP9	Kidney cancer	kidney	carcinoma	Substitution - coding silent	111342153	c.9360A>G	p.E3120=	GAACT	COSV100661922	COSM8661810	NA	416	fresh/frozen - NOS	NA	NA
AKAP9	chr7	92002111	92002115	5	+	92002113	A	G	AKAP9	Colorectal cancer	large_intestine	carcinoma	Substitution - coding silent	111356187	c.2196A>G	p.R732=	AGACA	COSV62338367	COSM278748	22810696	376	NS	NA	NA
AKAP9	chr7	92066445	92066449	5	+	92066447	A	G	AKAP9	Colorectal cancer	large_intestine	carcinoma	Substitution - coding silent	111343249	c.6231A>G	p.E2077=	GAACA	COSV62355934	COSM4626082	24755471	NA	cell-line	NA	NA
AKAP9	chr7	92070141	92070145	5	+	92070143	A	G	AKAP9	Colorectal cancer	large_intestine	carcinoma	Substitution - coding silent	111343773	c.6444A>G	p.K2148=	AAACT	COSV62340298	COSM2863793	24755471	NA	cell-line	NA	NA
AKAP9	chr7	92001877	92001881	5	+	92001879	A	G	AKAP9	Liver cancer	liver	carcinoma	Substitution - coding silent	111345742	c.1962A>G	p.K654=	AAACT	COSV62350623	COSM1623285	NA	323	NS	NA	NA
AKAP9	chr7	92095165	92095169	5	+	92095167	A	G	AKAP9	Lung cancer	lung	carcinoma	Substitution - coding silent	111348753	c.9723A>G	p.E3241=	GAACT	COSV62349674	COSM338039	22980975	NA	surgery - NOS	NA	NA
AKAP9	chr7	92070917	92070921	5	+	92070919	A	G	AKAP9	Lung cancer	lung	carcinoma	Substitution - coding silent	111357559	c.6522A>G	p.K2174=	AAACA	COSV100662519	COSM7737097	NA	417	NS	NA	NA
AKAP9	chr7	92002879	92002883	5	+	92002881	A	G	AKAP9	Skin cancer	skin	malignant_melanoma	Substitution - coding silent	111346818	c.2964A>G	p.E988=	GAACA	COSV100662152	COSM8143585	NA	540	NS	NA	NA
AKAP9	chr7	92086396	92086400	5	+	92086398	A	G	AKAP9	Gastric cancer	stomach	carcinoma	Substitution - coding silent	111343939	c.9195A>G	p.E3065=	GAACA	COSV62342290	COSM5062662	25042771	NA	surgery fresh/frozen	NA	NA
AKAP9	chr7	92001208	92001212	5	+	92001210	A	G	AKAP9	Gastric cancer	stomach	carcinoma	Substitution - coding silent	111361977	c.1293A>G	p.E431=	GAACA	COSV62341397	COSM3883268	NA	541	NS	NA	NA
AKAP9	chr7	92001466	92001470	5	+	92001468	A	G	AKAP9	Gastric cancer	stomach	carcinoma	Substitution - coding silent	111359584	c.1551A>G	p.G517=	GGACT	COSV62338968	COSM3883270	NA	541	NS	NA	NA
AKNA	chr9	114376923	114376927	5	-	114376925	A	G	AKNA	Colorectal cancer	large_intestine	carcinoma	Substitution - coding silent	104240042	c.882A>G	p.E294=	GAACA	COSV56312196	COSM288714	22810696	375	NS	NA	NA
AL162417.1	chr9	133098612	133098616	5	-	133098614	A	G	AL162417.1	Colorectal cancer	large_intestine	carcinoma	Substitution - coding silent	180435718	c.2931A>G	p.G977=	GGACT	COSV64427350	COSM4720167	25344691	NA	NS	NA	NA
AL592490.1	chr13	61412768	61412772	5	-	61412770	A	G	AL592490.1	Lung cancer	lung	carcinoma	Substitution - coding silent	123794620	c.1329A>G	p.E443=	GAACT	COSV69427781	COSM696334	NA	418	fresh/frozen - NOS	NA	NA
ALDH1L2	chr12	105039791	105039795	5	-	105039793	A	G	ALDH1L2	Endometrial carcinoma	endometrium	carcinoma	Substitution - coding silent	99836990	c.1965A>G	p.G655=	GGACA	COSV99311363	COSM9079154	NA	419	NS	NA	NA
ALG1	chr16	5079753	5079757	5	+	5079755	A	G	ALG1	Glioma	central_nervous_system	glioma	Substitution - coding silent	99306760	c.909A>G	p.E303=	GAACA	COSV52156380	COSM331817	NA	329	fresh/frozen - NOS	NA	NA
ALG10	chr12	34026166	34026170	5	+	34026168	A	G	ALG10	Breast cancer	breast	carcinoma	Substitution - coding silent	101916866	c.675A>G	p.G225=	GGACC	COSV56792397	COSM1476507	NA	414	fresh/frozen - NOS	NA	NA
ALG10	chr12	34026811	34026815	5	+	34026813	A	G	ALG10	Gastric cancer	stomach	carcinoma	Substitution - coding silent	101917151	c.1320A>G	p.E440=	GAACT	COSV56792780	COSM4041488	NA	541	NS	NA	NA
ALMS1	chr2	73490741	73490745	5	+	73490743	A	G	ALMS1	Breast cancer	breast	carcinoma	Substitution - coding silent	172346993	c.8784A>G	p.E2928=	GAACT	COSV100041685	COSM9119032	31340200	NA	surgery - NOS	NA	NA
ALMS1	chr2	73490252	73490256	5	+	73490254	A	G	ALMS1	Glioma	central_nervous_system	glioma	Substitution - coding silent	172344343	c.8295A>G	p.K2765=	AAACA	COSV100041905	COSM9204213	28263318	NA	surgery fresh/frozen	NA	NA
ALMS1	chr2	73572447	73572451	5	+	73572449	A	G	ALMS1	Gastric cancer	stomach	carcinoma	Substitution - coding silent	172344631	c.10572A>G	p.E3524=	GAACA	COSV100040874	COSM8225797	NA	541	NS	NA	NA
ALPK1	chr4	112432164	112432168	5	+	112432166	A	G	ALPK1	Pancreatic cancer	pancreas	carcinoma	Substitution - coding silent	133640784	c.2619A>G	p.R873=	AGACT	COSV105044163	COSM9861589	32796935	NA	surgery-fixed	NA	NA
ALS2	chr2	201761404	201761408	5	-	201761406	A	G	ALS2	Lung cancer	lung	carcinoma	Substitution - coding silent	103482852	c.588A>G	p.E196=	GAACA	COSV51891648	COSM6528693	27923066	NA	surgery fresh/frozen	NA	NA
ALX1	chr12	85283598	85283602	5	+	85283600	A	G	ALX1	Gastric cancer	stomach	carcinoma	Substitution - coding silent	107619019	c.255A>G	p.G85=	GGACA	COSV57491119	COSM4045207	NA	541	NS	NA	NA
AMACR	chr5	34005884	34005888	5	-	34005886	A	G	AMACR	Upper aerodigestive tract cancer	upper_aerodigestive_tract	carcinoma	Substitution - coding silent	117435856	c.261A>G	p.K87=	AAACT	COSV100162790	COSM8384421	NA	627	NS	NA	NA
AMER1	chrX	64190432	64190436	5	-	64190434	A	G	AMER1	Skin cancer	skin	malignant_melanoma	Substitution - coding silent	105146321	c.2853A>G	p.E951=	GAACC	COSV57660854	COSM5725270	26286987	NA	surgery fresh/frozen	NA	NA
AMER2	chr13	25171294	25171298	5	-	25171296	A	G	AMER2	Others	oesophagus	carcinoma	Substitution - coding silent	149180237	c.324A>G	p.G108=	GGACT	COSV63436128	COSM5951261	NA	535	NS	NA	NA
AMER3	chr2	130762301	130762305	5	+	130762303	A	G	AMER3	Gastric cancer	stomach	carcinoma	Substitution - coding silent	126688552	c.231A>G	p.G77=	GGACC	COSV100366995	COSM8541140	NA	683	NS	rs374790815	NA
AMIGO2	chr12	47078797	47078801	5	-	47078799	A	G	AMIGO2	Colorectal cancer	large_intestine	carcinoma	Substitution - coding silent	102089900	c.204A>G	p.R68=	AGACT	COSV56974154	COSM2068381	24755471	NA	cell-line	NA	NA
AMIGO2	chr12	47078347	47078351	5	-	47078349	A	G	AMIGO2	Lung cancer	lung	carcinoma	Substitution - coding silent	102090033	c.654A>G	p.K218=	AAACA	COSV56974743	COSM6480380	26503331	NA	surgery fresh/frozen	NA	NA
AMN1	chr12	31689102	31689106	5	-	31689104	A	G	AMN1	Glioma	central_nervous_system	glioma	Substitution - coding silent	100185166	c.606A>G	p.G202=	GGACA	COSV99861609	COSM9186818	28263318	NA	surgery fresh/frozen	NA	NA
AMOTL1	chr11	94799914	94799918	5	+	94799916	A	G	AMOTL1	Blood cancer	haematopoietic_and_lymphoid_tissue	lymphoid_neoplasm	Substitution - coding silent	131447965	c.726A>G	p.G242=	GGACA	COSV54417735	COSM1289667	23415222	NA	blood-bone marrow	NA	NA
AMOTL1	chr11	94799665	94799669	5	+	94799667	A	G	AMOTL1	Gastric cancer	stomach	carcinoma	Substitution - coding silent	131453347	c.477A>G	p.E159=	GAACC	COSV106406316	COSM10153393	29945994	NA	surgery - NOS	NA	NA
AMPH	chr7	38534968	38534972	5	-	38534970	A	G	AMPH	Lung cancer	lung	carcinoma	Substitution - coding silent	111468781	c.111A>G	p.E37=	GAACA	COSV57753810	COSM6480768	26503331	NA	surgery fresh/frozen	NA	NA
AMZ2	chr17	68250332	68250336	5	+	68250334	A	G	AMZ2	Glioma	central_nervous_system	glioma	Substitution - coding silent	109483741	c.147A>G	p.G49=	GGACC	COSV63083449	COSM3748024	NA	329	NS	NA	NA
ANAPC7	chr12	110395114	110395118	5	-	110395116	A	G	ANAPC7	Urinary tract cancer	urinary_tract	carcinoma	Substitution - coding silent	135797749	c.495A>G	p.R165=	AGACA	COSV71443904	COSM7139616	NA	413	NS	NA	NA
ANK2	chr4	113373153	113373157	5	+	113373155	A	G	ANK2	Colorectal cancer	large_intestine	carcinoma	Substitution - coding silent	109200827	c.11676A>G	p.G3892=	GGACA	COSV52160053	COSM3428073	NA	375	NS	NA	NA
ANK3	chr10	60072344	60072348	5	-	60072346	A	C	ANK3	Skin cancer	skin	malignant_melanoma	Substitution - coding silent	99674974	c.8535A>C	p.G2845=	GGACC	COSV55063534	COSM3867506	NA	540	NS	NA	NA
ANKAR	chr2	189689826	189689830	5	+	189689828	A	G	ANKAR	Others	central_nervous_system	primitive_neuroectodermal_tumour-medulloblastoma	Substitution - coding silent	148741821	c.903A>G	p.K301=	AAACA	COSV55616480	COSM306897	22832583	379	fresh/frozen - NOS	NA	NA
ANKEF1	chr20	10038443	10038447	5	+	10038445	A	G	ANKEF1	Others	bone	osteosarcoma	Substitution - coding silent	114827630	c.144A>G	p.G48=	GGACT	COSV65691968	COSM4001809	25496518	NA	surgery - NOS	rs575534	rs575534
ANKH	chr5	14716750	14716754	5	-	14716752	A	G	ANKH	Skin cancer	skin	malignant_melanoma	Substitution - coding silent	102377124	c.1095A>G	p.E365=	GAACT	COSV52476202	COSM3612135	NA	540	NS	NA	NA
ANKHD1	chr5	140440198	140440202	5	+	140440200	A	G	ANKHD1	Endometrial carcinoma	endometrium	carcinoma	Substitution - coding silent	112502244	c.699A>G	p.E233=	GAACA	COSV99782237	COSM8868692	NA	419	NS	NA	NA
ANKHD1	chr5	140496729	140496733	5	+	140496731	A	G	ANKHD1	Kidney cancer	kidney	carcinoma	Substitution - coding silent	112494301	c.2457A>G	p.E819=	GAACT	COSV51847568	COSM3994005	NA	543	NS	NA	NA
ANKHD1-EIF4EBP3	chr5	140440198	140440202	5	+	140440200	A	G	ANKHD1-EIF4EBP3	Endometrial carcinoma	endometrium	carcinoma	Substitution - coding silent	154735521	c.699A>G	p.E233=	GAACA	COSV99782237	COSM8868692	NA	419	NS	NA	NA
ANKHD1-EIF4EBP3	chr5	140496729	140496733	5	+	140496731	A	G	ANKHD1-EIF4EBP3	Kidney cancer	kidney	carcinoma	Substitution - coding silent	154727511	c.2457A>G	p.E819=	GAACT	COSV51847568	COSM3994005	NA	543	NS	NA	NA
ANKRD11	chr16	89280873	89280877	5	-	89280875	A	G	ANKRD11	Breast cancer	breast	carcinoma	Substitution - coding silent	103640911	c.5667A>G	p.K1889=	AAACC	COSV56370409	COSM3818724	NA	414	NS	NA	NA
ANKRD11	chr16	89283468	89283472	5	-	89283470	A	G	ANKRD11	Liver cancer	liver	carcinoma	Substitution - coding silent	103660484	c.3072A>G	p.K1024=	AAACC	COSV99969711	COSM8415939	NA	628	NS	NA	NA
ANKRD11	chr16	89284269	89284273	5	-	89284271	A	G	ANKRD11	Liver cancer	liver	carcinoma	Substitution - coding silent	103650783	c.2271A>G	p.K757=	AAACT	COSV56374980	COSM3742066	NA	322	NS	NA	NA
ANKRD12	chr18	9254942	9254946	5	+	9254944	A	G	ANKRD12	Colorectal cancer	large_intestine	carcinoma	Substitution - coding silent	98572419	c.1677A>G	p.K559=	AAACA	COSV50836916	COSM7276399	NA	646	NS	NA	NA
ANKRD12	chr18	9257171	9257175	5	+	9257173	A	G	ANKRD12	Upper aerodigestive tract cancer	upper_aerodigestive_tract	carcinoma	Substitution - coding silent	98575455	c.3906A>G	p.R1302=	AGACC	COSV100041968	COSM8305814	NA	627	NS	NA	NA
ANKRD17	chr4	73139656	73139660	5	-	73139658	A	G	ANKRD17	Colorectal cancer	large_intestine	carcinoma	Substitution - coding silent	109256087	c.2958A>G	p.G986=	GGACA	COSV58220857	COSM6223393	NA	646	NS	NA	NA
ANKRD17	chr4	73140106	73140110	5	-	73140108	A	G	ANKRD17	Colorectal cancer	large_intestine	carcinoma	Substitution - coding silent	109255827	c.2508A>G	p.E836=	GAACT	COSV58215227	COSM2831049	NA	670	organoid culture	NA	NA
ANKRD17	chr4	73140271	73140275	5	-	73140273	A	G	ANKRD17	Liver cancer	liver	carcinoma	Substitution - coding silent	109253413	c.2343A>G	p.K781=	AAACA	COSV58226260	COSM1633762	NA	322	fresh/frozen - NOS	NA	NA
ANKRD17	chr4	73147315	73147319	5	-	73147317	A	G	ANKRD17	Lung cancer	lung	carcinoma	Substitution - coding silent	109253665	c.1683A>G	p.E561=	GAACT	COSV58218935	COSM6469669	27545006	NA	fixed - NOS	NA	NA
ANKRD17	chr4	73139656	73139660	5	-	73139658	A	C	ANKRD17	Prostate cancer	prostate	carcinoma	Substitution - coding silent	109267284	c.2958A>C	p.G986=	GGACA	COSV58217755	COSM1131059	NA	435	fresh/frozen - NOS	NA	NA
ANKRD18A	chr9	38577242	38577246	5	-	38577244	A	G	ANKRD18A	Colorectal cancer	large_intestine	carcinoma	Substitution - coding silent	121707443	c.2550A>G	p.K850=	AAACA	COSV100511542	COSM7620950	NA	376	NS	NA	NA
ANKRD20A8P	chr2	94815608	94815612	5	-	94815610	A	G	ANKRD20A8P	Colorectal cancer	large_intestine	carcinoma	Substitution - coding silent	130146881	c.1893A>G	p.K631=	AAACT	COSV71422379	COSN15658510	25344691	NA	NS	NA	NA
ANKRD24	chr19	4216958	4216962	5	+	4216960	A	G	ANKRD24	Gastric cancer	stomach	carcinoma	Substitution - coding silent	167753215	c.1800A>G	p.K600=	AAACC	COSV53671396	COSM4078548	NA	541	NS	NA	NA
ANKRD27	chr19	32598254	32598258	5	-	32598256	A	G	ANKRD27	Biliary tract carcinoma	biliary_tract	carcinoma	Substitution - coding silent	106787294	c.3042A>G	p.G1014=	GGACA	COSV100042984	COSM7427800	25526346	NA	surgery fresh/frozen	NA	NA
ANKRD50	chr4	124669213	124669217	5	-	124669215	A	G	ANKRD50	Colorectal cancer	large_intestine	carcinoma	Substitution - coding silent	144545877	c.4062A>G	p.E1354=	GAACA	COSV72385351	COSM5471817	NA	646	NS	NA	NA
ANLN	chr7	36407851	36407855	5	+	36407853	A	G	ANLN	Colorectal cancer	large_intestine	carcinoma	Substitution - coding silent	101276018	c.993A>G	p.K331=	AAACC	COSV56080237	COSM7264392	NA	646	NS	NA	NA
ANO2	chr12	5921134	5921138	5	-	5921136	A	G	ANO2	Breast cancer	breast	carcinoma	Substitution - coding silent	110923914	c.426A>G	p.G142=	GGACC	COSV59018908	COSM5619154	26249178	NA	NS	rs3741902	NA
ANO6	chr12	45347028	45347032	5	+	45347030	A	G	ANO6	Endometrial carcinoma	endometrium	carcinoma	Substitution - coding silent	126612251	c.351A>G	p.R117=	AGACA	COSV100264069	COSM9023671	NA	419	fresh/frozen - NOS	NA	NA
ANOS1	chrX	8587936	8587940	5	-	8587938	A	G	ANOS1	Gastric cancer	stomach	carcinoma	Substitution - coding silent	100005520	c.582A>G	p.E194=	GAACT	COSV99391741	COSM8603574	NA	683	NS	NA	NA
ANP32A	chr15	68787843	68787847	5	-	68787845	A	G	ANP32A	Urinary tract cancer	urinary_tract	carcinoma	Substitution - coding silent	133543324	c.129A>G	p.E43=	GAACT	COSV51189528	COSM7123661	NA	413	NS	NA	NA
ANTXR1	chr2	69193338	69193342	5	+	69193340	A	G	ANTXR1	Blood cancer	haematopoietic_and_lymphoid_tissue	lymphoid_neoplasm	Substitution - coding silent	104717959	c.1359A>G	p.K453=	AAACT	COSV58012795	COSM5986079	27776115	NA	blood-bone marrow	NA	NA
ANXA11	chr10	80169117	80169121	5	-	80169119	A	G	ANXA11	Skin cancer	skin	malignant_melanoma	Substitution - coding silent	129437082	c.411A>G	p.G137=	GGACA	COSV55418756	COSM3440974	NA	540	NS	NA	NA
AOC2	chr17	42845917	42845921	5	+	42845919	A	G	AOC2	Ovary cancer	ovary	carcinoma	Substitution - coding silent	101505589	c.1293A>G	p.G431=	GGACT	COSV99513823	COSM7515953	21720365	331	NS	NA	NA
AOC3	chr17	42852415	42852419	5	+	42852417	A	G	AOC3	Others	thyroid	other	Substitution - coding silent	104992946	c.1074A>G	p.R358=	AGACT	COSV53827086	COSM4130104	NA	589	NS	NA	NA
AP000275.2	chr21	32609951	32609955	5	-	32609953	A	G	AP000275.2	Gastric cancer	stomach	carcinoma	Substitution - coding silent	159870235	c.192A>G	p.G64=	GGACT	COSV51592489	COSM4101245	NA	541	NS	NA	NA
AP3B2	chr15	82663823	82663827	5	-	82663825	A	G	AP3B2	Endometrial carcinoma	endometrium	carcinoma	Substitution - coding silent	156252233	c.2412A>G	p.E804=	GAACC	COSV99916154	COSM9061959	NA	419	NS	NA	NA
AP3D1	chr19	2114174	2114178	5	-	2114176	A	G	AP3D1	Breast cancer	breast	carcinoma	Substitution - coding silent	180132764	c.2550A>G	p.K850=	AAACA	COSV61433041	COSM5619185	26249178	NA	NS	rs55698722	NA
AP3M1	chr10	74124466	74124470	5	-	74124468	A	G	AP3M1	Endometrial carcinoma	endometrium	carcinoma	Substitution - coding silent	113169083	c.1068A>G	p.G356=	GGACT	COSV53009079	COSM920490	NA	419	fresh/frozen - NOS	NA	NA
AP5Z1	chr7	4790496	4790500	5	+	4790498	A	G	AP5Z1	Colorectal cancer	large_intestine	carcinoma	Substitution - coding silent	109464538	c.1845A>G	p.K615=	AAACC	COSV62240354	COSM4662303	27149842	NA	NS	NA	NA
APC	chr5	112821970	112821974	5	+	112821972	A	G	APC	Biliary tract carcinoma	biliary_tract	carcinoma	Substitution - coding silent	98998770	c.1389A>G	p.R463=	AGACA	COSV57342633	COSM2990971	26804919	NA	surgery fresh/frozen	NA	NA
APC	chr5	112841778	112841782	5	+	112841780	A	G	APC	Endometrial carcinoma	endometrium	carcinoma	Substitution - coding silent	99035731	c.6186A>G	p.K2062=	AAACA	COSV57349846	COSM1059627	NA	419	fresh/frozen - NOS	NA	NA
APC	chr5	112821910	112821914	5	+	112821912	A	G	APC	Colorectal cancer	large_intestine	carcinoma	Substitution - coding silent	99013127	c.1329A>G	p.E443=	GAACA	COSV57361395	COSM6475578	28002797	NA	NS	NA	NA
APC	chr5	112839714	112839718	5	+	112839716	A	G	APC	Pancreatic cancer	pancreas	carcinoma	Substitution - coding silent	99010775	c.4122A>G	p.E1374=	GAACA	COSV57393980	COSM18736	9369932	NA	surgery-fixed	NA	NA
APC	chr5	112842894	112842898	5	+	112842896	A	G	APC	Prostate cancer	prostate	carcinoma	Substitution - coding silent	99046857	c.7302A>G	p.R2434=	AGACC	COSV104567500	COSM9495237	31874108	NA	surgery-fixed	NA	NA
APC	chr5	112767374	112767378	5	+	112767376	A	G	APC	Upper aerodigestive tract cancer	upper_aerodigestive_tract	carcinoma	Substitution - coding silent	99018395	c.408A>G	p.E136=	GAACT	COSV99965955	COSM8314991	NA	627	NS	NA	NA
APLP2	chr11	130140424	130140428	5	+	130140426	A	G	APLP2	Colorectal cancer	large_intestine	carcinoma	Substitution - coding silent	101826314	c.1902A>G	p.G634=	GGACT	COSV53841885	COSM6602216	27149842	NA	NS	NA	NA
APOB	chr2	21003147	21003151	5	-	21003149	A	G	APOB	Endometrial carcinoma	endometrium	carcinoma	Substitution - coding silent	100923294	c.12273A>G	p.E4091=	GAACA	COSV99265488	COSM9057553	NA	419	fresh/frozen - NOS	NA	NA
APOB	chr2	21011355	21011359	5	-	21011357	A	G	APOB	Endometrial carcinoma	endometrium	carcinoma	Substitution - coding silent	100916858	c.5511A>G	p.K1837=	AAACA	COSV51926218	COSM2716157	NA	419	NS	NA	NA
APOB	chr2	21004564	21004568	5	-	21004566	A	G	APOB	Colorectal cancer	large_intestine	carcinoma	Substitution - coding silent	100932586	c.11898A>G	p.G3966=	GGACT	COSV99265620	COSM7548363	NA	376	NS	NA	NA
APOB	chr2	21007992	21007996	5	-	21007994	A	G	APOB	Colorectal cancer	large_intestine	carcinoma	Substitution - coding silent	100930709	c.8874A>G	p.G2958=	GGACT	COSV51958045	COSM5465394	NA	646	NS	NA	NA
APOB	chr2	21002775	21002779	5	-	21002777	A	G	APOB	Lung cancer	lung	carcinoma	Substitution - coding silent	100935673	c.12645A>G	p.E4215=	GAACT	COSV51932506	COSM340191	22980975	NA	surgery - NOS	NA	NA
APOB	chr2	21002799	21002803	5	-	21002801	A	G	APOB	Urinary tract cancer	urinary_tract	carcinoma	Substitution - coding silent	100931865	c.12621A>G	p.K4207=	AAACC	COSV51955586	COSM1306384	NA	413	fresh/frozen - NOS	NA	NA
APOE	chr19	44907945	44907949	5	+	44907947	A	G	APOE	Colorectal cancer	large_intestine	carcinoma	Substitution - coding silent	100808966	c.231A>G	p.E77=	GAACT	COSV52985501	COSM3422922	NA	375	NS	NA	NA
APOL2	chr22	36233444	36233448	5	-	36233446	A	G	APOL2_ENST00000451256	Gastric cancer	stomach	carcinoma	Substitution - coding silent	134324628	c.213A>G	p.G71=	GGACC	COSV99969131	COSN30746253	NA	683	NS	NA	NA
APOOL	chrX	85074349	85074353	5	+	85074351	A	G	APOOL	Others	cervix	carcinoma	Substitution - coding silent	116408039	c.678A>G	p.E226=	GAACT	COSV64271677	COSM4848851	NA	415	NS	NA	NA
APOOL	chrX	85046509	85046513	5	+	85046511	A	G	APOOL	Endometrial carcinoma	endometrium	carcinoma	Substitution - coding silent	116410540	c.81A>G	p.K27=	AAACA	COSV100920831	COSM8909148	NA	419	NS	NA	NA
APP	chr21	25955709	25955713	5	-	25955711	A	G	APP	Colorectal cancer	large_intestine	carcinoma	Substitution - coding silent	107721857	c.1503A>G	p.E501=	GAACA	COSV60994961	COSM2841353	24755471	NA	cell-line	NA	NA
APPL1	chr3	57267787	57267791	5	+	57267789	A	G	APPL1	Colorectal cancer	large_intestine	carcinoma	Substitution - coding silent	99119402	c.1890A>G	p.E630=	GAACT	COSV55699772	COSM266020	22810696	376	NS	NA	NA
APTX	chr9	32984742	32984746	5	-	32984744	A	G	APTX	Others	oesophagus	carcinoma	Substitution - coding silent	128287803	c.657A>G	p.E219=	GAACA	COSV58930050	COSM5638750	26873401	NA	NS	NA	NA
AQP4	chr18	26856296	26856300	5	-	26856298	A	G	AQP4	Others	soft_tissue	sarcoma	Substitution - coding silent	114796316	c.885A>G	p.K295=	AAACC	COSV101270570	COSM8467680	NA	635	NS	NA	NA
AQR	chr15	34904355	34904359	5	-	34904357	A	G	AQR	Liver cancer	liver	carcinoma	Substitution - coding silent	98976163	c.1980A>G	p.K660=	AAACC	COSV99333328	COSM8399122	NA	628	NS	NA	NA
AR	chrX	67546743	67546747	5	+	67546745	A	T	AR	Others	cervix	carcinoma	Substitution - coding silent	118063574	c.1599A>T	p.G533=	GGACC	COSV101018122	COSM8653289	NA	415	NS	NA	NA
AR	chrX	67546263	67546267	5	+	67546265	A	G	AR	Ovary cancer	ovary	carcinoma	Substitution - coding silent	118062061	c.1119A>G	p.G373=	GGACC	COSV101017767	COSM7492921	NA	331	NS	NA	NA
AR	chrX	67711635	67711639	5	+	67711637	A	G	AR	Upper aerodigestive tract cancer	upper_aerodigestive_tract	carcinoma	Substitution - coding silent	118061730	c.2121A>G	p.E707=	GAACT	COSV65963072	COSM121095	21798893	NA	surgery fresh/frozen	NA	NA
ARFGEF1	chr8	67238435	67238439	5	-	67238437	A	G	ARFGEF1	Gastric cancer	stomach	carcinoma	Substitution - coding silent	98896739	c.3195A>G	p.K1065=	AAACC	COSV51609247	COSM3901147	NA	541	NS	NA	NA
ARFGEF2	chr20	48973255	48973259	5	+	48973257	A	G	ARFGEF2	Lung cancer	lung	carcinoma	Substitution - coding silent	116649981	c.1638A>G	p.G546=	GGACA	COSV100904529	COSM7779118	NA	417	NS	NA	NA
ARFIP1	chr4	152881080	152881084	5	+	152881082	A	G	ARFIP1	Breast cancer	breast	carcinoma	Substitution - coding silent	134433623	c.531A>G	p.K177=	AAACT	COSV61884708	COSM3825385	NA	414	NS	NA	NA
ARFIP2	chr11	6478164	6478168	5	-	6478166	A	G	ARFIP2	Gastric cancer	stomach	carcinoma	Substitution - coding silent	170718399	c.669A>G	p.K223=	AAACT	COSV105033885	COSM9832549	29703791	NA	organoid culture	NA	NA
ARHGAP10	chr4	147864885	147864889	5	+	147864887	A	G	ARHGAP10	Skin cancer	skin	malignant_melanoma	Substitution - coding silent	107369442	c.528A>G	p.E176=	GAACT	COSV100330781	COSM7891749	NA	540	NS	NA	NA
ARHGAP10	chr4	148046990	148046994	5	+	148046992	A	G	ARHGAP10	Gastric cancer	stomach	carcinoma	Substitution - coding silent	107358463	c.1968A>G	p.G656=	GGACC	COSV100331419	COSM8499852	NA	683	NS	NA	NA
ARHGAP17	chr16	24943806	24943810	5	-	24943808	A	G	ARHGAP17	Gastric cancer	stomach	carcinoma	Substitution - coding silent	100327822	c.1296A>G	p.E432=	GAACC	COSV51508153	COSM4059537	NA	541	NS	NA	NA
ARHGAP20	chr11	110580670	110580674	5	-	110580672	A	G	ARHGAP20	Colorectal cancer	large_intestine	carcinoma	Substitution - coding silent	100807083	c.2274A>G	p.K758=	AAACA	COSV52815004	COSM7260209	NA	646	NS	NA	NA
ARHGAP30	chr1	161047803	161047807	5	-	161047805	A	G	ARHGAP30	Glioma	central_nervous_system	glioma	Substitution - coding silent	112913680	c.3216A>G	p.E1072=	GAACC	COSV100920342	COSM7470505	NA	329	NS	NA	NA
ARHGAP31	chr3	119414657	119414661	5	+	119414659	A	G	ARHGAP31	Colorectal cancer	large_intestine	carcinoma	Substitution - coding silent	103388416	c.2730A>G	p.E910=	GAACC	COSV51790198	COSM5994956	27149842	NA	NS	NA	NA
ARHGAP31	chr3	119415632	119415636	5	+	119415634	A	G	ARHGAP31	Ovary cancer	ovary	carcinoma	Substitution - coding silent	103400180	c.3705A>G	p.G1235=	GGACC	COSV99956811	COSM7509799	21720365	331	NS	NA	NA
ARHGAP32	chr11	128998342	128998346	5	-	128998344	A	G	ARHGAP32	Breast cancer	breast	carcinoma	Substitution - coding silent	106858776	c.1128A>G	p.E376=	GAACA	COSV59844891	COSM147379	26249178	NA	NS	rs670440	NA
ARHGAP32	chr11	128969286	128969290	5	-	128969288	A	G	ARHGAP32	Endometrial carcinoma	endometrium	carcinoma	Substitution - coding silent	106857878	c.5883A>G	p.K1961=	AAACA	COSV100087138	COSM7547319	NA	419	fresh/frozen - NOS	NA	NA
ARHGAP32	chr11	128970531	128970535	5	-	128970533	A	C	ARHGAP32	Ovary cancer	ovary	carcinoma	Substitution - coding silent	106865132	c.4638A>C	p.G1546=	GGACA	COSV100089188	COSM7515554	21720365	331	NS	NA	NA
ARHGAP33	chr19	35786895	35786899	5	+	35786897	A	G	ARHGAP33	Lung cancer	lung	carcinoma	Substitution - coding silent	105950502	c.1944A>G	p.E648=	GAACT	COSV50122397	COSM6084496	NA	417	fresh/frozen - NOS	NA	NA
ARHGAP44	chr17	12949140	12949144	5	+	12949142	A	G	ARHGAP44	Blood cancer	haematopoietic_and_lymphoid_tissue	haematopoietic_neoplasm	Substitution - coding silent	114292851	c.864A>G	p.G288=	GGACT	COSV52391840	COSM3765982	NA	544	blood-bone marrow	rs2072254	rs2072254
ARHGAP45	chr19	1080472	1080476	5	+	1080474	A	C	ARHGAP45	Others	autonomic_ganglia	neuroblastoma	Substitution - coding silent	157403245	c.1887A>C	p.G629=	GGACA	COSV57430385	COSM1285402	23334666	NA	NS	NA	NA
ARHGAP5	chr14	32093967	32093971	5	+	32093969	A	G	ARHGAP5	Urinary tract cancer	urinary_tract	carcinoma	Substitution - coding silent	108171215	c.3300A>G	p.K1100=	AAACA	COSV61534453	COSM1300569	NA	413	fresh/frozen - NOS	NA	NA
ARHGDIB	chr12	14949822	14949826	5	-	14949824	A	G	ARHGDIB	Others	soft_tissue	sarcoma	Substitution - coding silent	99844550	c.243A>G	p.G81=	GGACC	COSV99967412	COSM8441750	NA	635	NS	NA	NA
ARHGEF12	chr11	120460683	120460687	5	+	120460685	A	G	ARHGEF12	Kidney cancer	kidney	carcinoma	Substitution - coding silent	118864440	c.2541A>G	p.E847=	GAACA	COSV63108001	COSM466465	NA	416	fresh/frozen - NOS	NA	NA
ARHGEF12	chr11	120428161	120428165	5	+	120428163	A	G	ARHGEF12	Colorectal cancer	large_intestine	carcinoma	Substitution - coding silent	118855582	c.501A>G	p.G167=	GGACA	COSV100754721	COSM7534268	NA	376	NS	NA	NA
ARHGEF12	chr11	120476714	120476718	5	+	120476716	A	G	ARHGEF12	Ovary cancer	ovary	carcinoma	Substitution - coding silent	118865258	c.3333A>G	p.E1111=	GAACT	COSV63105413	COSM1321855	NA	331	NS	NA	NA
ARHGEF12	chr11	120451583	120451587	5	+	120451585	A	G	ARHGEF12	Upper aerodigestive tract cancer	upper_aerodigestive_tract	carcinoma	Substitution - coding silent	118862605	c.1917A>G	p.E639=	GAACC	COSV100754629	COSM8273696	NA	627	NS	NA	NA
ARHGEF17	chr11	73365854	73365858	5	+	73365856	A	G	ARHGEF17	Liver cancer	liver	other	Substitution - coding silent	102056986	c.5904A>G	p.G1968=	GGACA	COSV55234452	COSM6277490	NA	660	NS	NA	NA
ARHGEF18	chr19	7470005	7470009	5	+	7470007	A	G	ARHGEF18	Gastric cancer	stomach	carcinoma	Substitution - coding silent	109495394	c.3327A>G	p.R1109=	AGACA	COSV60467304	COSM4082748	NA	541	NS	NA	NA
ARHGEF28	chr5	73885861	73885865	5	+	73885863	A	G	ARHGEF28	Endometrial carcinoma	endometrium	carcinoma	Substitution - coding silent	155060199	c.3069A>G	p.E1023=	GAACA	COSV55259772	COSM1069980	NA	419	fresh/frozen - NOS	NA	NA
ARHGEF28	chr5	73867971	73867975	5	+	73867973	A	T	ARHGEF28	Gastric cancer	stomach	carcinoma	Substitution - coding silent	155054570	c.2250A>T	p.G750=	GGACA	COSV55270305	COSM3856249	NA	541	NS	NA	NA
ARHGEF3	chr3	56729319	56729323	5	-	56729321	A	G	ARHGEF3	Colorectal cancer	large_intestine	carcinoma	Substitution - coding silent	105316652	c.1626A>G	p.E542=	GAACA	COSV56333569	COSM4635035	24755471	NA	cell-line	NA	NA
ARHGEF40	chr14	21074313	21074317	5	+	21074315	A	G	ARHGEF40	Lung cancer	lung	carcinoma	Substitution - coding silent	101676313	c.585A>G	p.G195=	GGACA	COSV105881479	COSM10043857	29616327	NA	surgery-fixed	NA	NA
ARID1A	chr1	26780004	26780008	5	+	26780006	A	G	ARID1A	Biliary tract carcinoma	biliary_tract	carcinoma	Substitution - coding silent	105251875	c.6108A>G	p.E2036=	GAACA	COSV105824414	COSM9615583	26804919	NA	surgery fresh/frozen	NA	NA
ARID1A	chr1	26767940	26767944	5	+	26767942	A	G	ARID1A	Prostate cancer	prostate	carcinoma	Substitution - coding silent	105234199	c.3141A>G	p.K1047=	AAACC	COSV61379721	COSM2235482	31874108	NA	surgery-fixed	NA	NA
ARID1A	chr1	26780268	26780272	5	+	26780270	A	G	ARID1A	Prostate cancer	prostate	carcinoma	Substitution - coding silent	105227267	c.6372A>G	p.K2124=	AAACT	COSV61378343	COSM1127043	NA	435	fresh/frozen - NOS	NA	NA
ARID1A	chr1	26779197	26779201	5	+	26779199	A	G	ARID1A	Gastric cancer	stomach	carcinoma	Substitution - coding silent	105223685	c.5301A>G	p.E1767=	GAACT	COSV61390107	COSM4031022	NA	541	NS	NA	NA
ARID2	chr12	45850332	45850336	5	+	45850334	A	T	ARID2	Prostate cancer	prostate	carcinoma	Substitution - coding silent	104534420	c.2211A>T	p.G737=	GGACC	COSV104636929	COSM9496773	31874108	NA	surgery-fixed	NA	NA
ARID4A	chr14	58359196	58359200	5	+	58359198	A	G	ARID4A	Upper aerodigestive tract cancer	upper_aerodigestive_tract	carcinoma	Substitution - coding silent	108962790	c.1920A>G	p.K640=	AAACA	COSV62166929	COSM127361	21798893	NA	surgery fresh/frozen	NA	NA
ARID4B	chr1	235182658	235182662	5	-	235182660	A	G	ARID4B	Kidney cancer	kidney	carcinoma	Substitution - coding silent	110331116	c.2259A>G	p.E753=	GAACA	COSV51605242	COSM464177	NA	416	fresh/frozen - NOS	NA	NA
ARID4B	chr1	235194018	235194022	5	-	235194020	A	G	ARID4B	Colorectal cancer	large_intestine	carcinoma	Substitution - coding silent	110327236	c.2118A>G	p.G706=	GGACT	COSV51599315	COSM6604697	27149842	NA	NS	NA	NA
ARID5B	chr10	61940318	61940322	5	+	61940320	A	T	ARID5B	Colorectal cancer	large_intestine	carcinoma	Substitution - coding silent	99121009	c.414A>T	p.G138=	GGACA	COSV54415108	COSM6604724	27149842	NA	NS	NA	NA
ARID5B	chr10	61940318	61940322	5	+	61940320	A	G	ARID5B	Liver cancer	liver	carcinoma	Substitution - coding silent	99127760	c.414A>G	p.G138=	GGACA	COSV99689727	COSM8415358	NA	628	NS	NA	NA
ARIH2	chr3	48974973	48974977	5	+	48974975	A	G	ARIH2	Endometrial carcinoma	endometrium	carcinoma	Substitution - coding silent	111912208	c.957A>G	p.K319=	AAACA	COSV100711234	COSM9049505	NA	419	NS	NA	NA
ARL14	chr3	160677650	160677654	5	+	160677652	A	G	ARL14	Colorectal cancer	large_intestine	carcinoma	Substitution - coding silent	106387788	c.306A>G	p.R102=	AGACA	COSV100296504	COSM7523859	NA	375	NS	NA	NA
ARL14EP	chr11	30331267	30331271	5	+	30331269	A	G	ARL14EP	Endometrial carcinoma	endometrium	carcinoma	Substitution - coding silent	100818061	c.321A>G	p.R107=	AGACA	COSV99955949	COSM8882136	NA	419	NS	NA	NA
ARL3	chr10	102699410	102699414	5	-	102699412	A	G	ARL3	Colorectal cancer	large_intestine	carcinoma	Substitution - coding silent	101244979	c.225A>G	p.R75=	AGACC	COSV53300581	COSM300035	22810696	376	NS	NA	NA
ARL4A	chr7	12688795	12688799	5	+	12688797	A	G	ARL4A	Breast cancer	breast	carcinoma	Substitution - coding silent	120278077	c.543A>G	p.K181=	AAACT	COSV63319581	COSM1447842	NA	414	fresh/frozen - NOS	NA	NA
ARMC1	chr8	65627251	65627255	5	-	65627253	A	G	ARMC1_ENST00000458464	Skin cancer	skin	malignant_melanoma	Substitution - coding silent	133571221	c.30A>G	p.G10=	GGACC	COSV105102295	COSM9899529	33024263	NA	surgery-fixed	NA	NA
ARMCX3	chrX	101626090	101626094	5	+	101626092	A	G	ARMCX3	Endometrial carcinoma	endometrium	carcinoma	Substitution - coding silent	104762195	c.1113A>G	p.E371=	GAACA	COSV100362254	COSM8904666	NA	419	NS	NA	NA
ARMCX5	chrX	102603243	102603247	5	+	102603245	A	G	ARMCX5	Colorectal cancer	large_intestine	carcinoma	Substitution - coding silent	169902259	c.1104A>G	p.E368=	GAACA	COSV55765792	COSM2734809	24755471	NA	cell-line	NA	NA
ARMCX5	chrX	102602775	102602779	5	+	102602777	A	G	ARMCX5	Others	oesophagus	carcinoma	Substitution - coding silent	169902492	c.636A>G	p.K212=	AAACC	COSV55767377	COSM1238232	23525077	NA	surgery fresh/frozen	NA	NA
ARNTL2	chr12	27402620	27402624	5	+	27402622	A	T	ARNTL2	Others	oesophagus	carcinoma	Substitution - coding silent	101973959	c.1422A>T	p.G474=	GGACA	COSV53828129	COSM4425598	25151357	NA	surgery fresh/frozen	NA	NA
ARPIN	chr15	89910790	89910794	5	-	89910792	A	G	ARPIN	Breast cancer	breast	carcinoma	Substitution - coding silent	110752456	c.120A>G	p.E40=	GAACT	COSV62590137	COSM3817042	NA	414	NS	NA	NA
ARSB	chr5	78781884	78781888	5	-	78781886	A	G	ARSB	Skin cancer	skin	malignant_melanoma	Substitution - coding silent	99446279	c.1302A>G	p.R434=	AGACA	COSV53718706	COSM3618021	NA	540	NS	NA	NA
ASAP1	chr8	130054786	130054790	5	-	130054788	A	G	ASAP1	Endometrial carcinoma	endometrium	carcinoma	Substitution - coding silent	150523152	c.3333A>G	p.G1111=	GGACA	COSV100726935	COSM8980518	NA	419	NS	NA	NA
ASAP1	chr8	130079917	130079921	5	-	130079919	A	G	ASAP1	Colorectal cancer	large_intestine	carcinoma	Substitution - coding silent	150524120	c.2625A>G	p.G875=	GGACT	COSV63044214	COSM278994	22810696	376	NS	NA	NA
ASAP1	chr8	130125960	130125964	5	-	130125962	A	G	ASAP1	Colorectal cancer	large_intestine	carcinoma	Substitution - coding silent	150511952	c.1509A>G	p.E503=	GAACT	COSV63046940	COSM6605423	27149842	NA	NS	NA	NA
ASB8	chr12	48149583	48149587	5	-	48149585	A	C	ASB8	Colorectal cancer	large_intestine	carcinoma	Substitution - coding silent	108410799	c.648A>C	p.G216=	GGACA	COSV56659273	COSM6605602	27149842	NA	NS	NA	NA
ASCC2	chr22	29801099	29801103	5	-	29801101	A	G	ASCC2	Breast cancer	breast	carcinoma	Substitution - coding silent	118648958	c.1578A>G	p.K526=	AAACC	COSV57076987	COSM444858	NA	414	fresh/frozen - NOS	NA	NA
ASCC3	chr6	100646727	100646731	5	-	100646729	A	G	ASCC3	Colorectal cancer	large_intestine	carcinoma	Substitution - coding silent	112471971	c.3519A>G	p.K1173=	AAACA	COSV61232609	COSM4625629	24755471	NA	cell-line	NA	NA
ASCC3	chr6	100718106	100718110	5	-	100718108	A	G	ASCC3	Lung cancer	lung	carcinoma	Substitution - coding silent	112475258	c.2046A>G	p.G682=	GGACA	COSV61226508	COSM6490272	26503331	NA	surgery fresh/frozen	NA	NA
ASCC3	chr6	100651633	100651637	5	-	100651635	A	G	ASCC3	Gastric cancer	stomach	carcinoma	Substitution - coding silent	112482963	c.3000A>G	p.E1000=	GAACT	COSV61228828	COSM3857135	NA	541	NS	NA	NA
ASH1L	chr1	155360302	155360306	5	-	155360304	A	G	ASH1L	Endometrial carcinoma	endometrium	carcinoma	Substitution - coding silent	118080217	c.6792A>G	p.K2264=	AAACA	COSV64207711	COSM896911	NA	419	fresh/frozen - NOS	NA	NA
ASH1L	chr1	155521224	155521228	5	-	155521226	A	G	ASH1L	Kidney cancer	kidney	carcinoma	Substitution - coding silent	118075083	c.294A>G	p.K98=	AAACC	COSV64206493	COSM1134721	NA	416	fresh/frozen - NOS	NA	NA
ASH1L	chr1	155478404	155478408	5	-	155478406	A	G	ASH1L	Lung cancer	lung	carcinoma	Substitution - coding silent	118078710	c.4464A>G	p.K1488=	AAACA	COSV100853054	COSM8782223	NA	418	NS	NA	NA
ASH1L	chr1	155480276	155480280	5	-	155480278	A	G	ASH1L	Others	thyroid	other	Substitution - coding silent	118088458	c.2592A>G	p.E864=	GAACC	COSV64211168	COSM4142794	NA	589	NS	NA	NA
ASIC1	chr12	50078050	50078054	5	+	50078052	A	G	ASIC1	Skin cancer	skin	malignant_melanoma	Substitution - coding silent	99693930	c.762A>G	p.E254=	GAACC	COSV57318021	COSM5375332	26214590	NA	fresh/frozen - NOS	NA	NA
ASMTL	chrX	1427831	1427835	5	-	1427833	A	G	ASMTL	Blood cancer	haematopoietic_and_lymphoid_tissue	haematopoietic_neoplasm	Substitution - coding silent	115122733	c.798A>G	p.G266=	GGACA	COSV67242897	COSM3681700	NA	544	NS	NA	NA
ASPM	chr1	197102175	197102179	5	-	197102177	A	G	ASPM	Colorectal cancer	large_intestine	carcinoma	Substitution - coding silent	110274357	c.7074A>G	p.K2358=	AAACA	COSV54134491	COSM2125293	24755471	NA	cell-line	NA	NA
ASPM	chr1	197102637	197102641	5	-	197102639	A	G	ASPM	Colorectal cancer	large_intestine	carcinoma	Substitution - coding silent	110278520	c.6612A>G	p.R2204=	AGACA	COSV54127711	COSM6606001	27149842	NA	NS	NA	NA
ASPM	chr1	197101470	197101474	5	-	197101472	A	G	ASPM	Lung cancer	lung	carcinoma	Substitution - coding silent	110279611	c.7779A>G	p.K2593=	AAACA	COSV54125389	COSM5689317	26168399	NA	surgery fresh/frozen	NA	NA
ASPM	chr1	197104530	197104534	5	-	197104532	A	G	ASPM	Lung cancer	lung	carcinoma	Substitution - coding silent	110284207	c.4719A>G	p.R1573=	AGACA	COSV54128213	COSM6123848	NA	417	fresh/frozen - NOS	NA	NA
ASPM	chr1	197100549	197100553	5	-	197100551	A	G	ASPM	Urinary tract cancer	urinary_tract	carcinoma	Substitution - coding silent	110283314	c.8700A>G	p.K2900=	AAACA	COSV54139352	COSM7094332	NA	413	NS	NA	NA
ASTE1	chr3	131024435	131024439	5	-	131024437	A	G	ASTE1	Gastric cancer	stomach	carcinoma	Substitution - coding silent	148083513	c.870A>G	p.E290=	GAACT	COSV53907592	COSM4113569	NA	541	NS	NA	NA
ASXL1	chr20	32435812	32435816	5	+	32435814	A	G	ASXL1	Colorectal cancer	large_intestine	carcinoma	Substitution - coding silent	116217903	c.3102A>G	p.K1034=	AAACC	COSV60115293	COSM4648388	24755471	NA	cell-line	NA	NA
ASXL2	chr2	25750333	25750337	5	-	25750335	A	G	ASXL2	Endometrial carcinoma	endometrium	carcinoma	Substitution - coding silent	121747858	c.441A>G	p.E147=	GAACA	COSV99711034	COSM8902062	NA	419	NS	NA	NA
ASXL2	chr2	25743305	25743309	5	-	25743307	A	G	ASXL2_ENST00000336112	Endometrial carcinoma	endometrium	carcinoma	Substitution - coding silent	106995850	c.2946A>G	p.R982=	AGACA	COSV55457235	COSM1019268	NA	419	fresh/frozen - NOS	NA	NA
ASXL3	chr18	33745531	33745535	5	+	33745533	A	G	ASXL3	Colorectal cancer	large_intestine	carcinoma	Substitution - coding silent	103618058	c.5685A>G	p.K1895=	AAACA	COSV52475497	COSM5168799	22810696	376	NS	NA	NA
ASXL3	chr18	33739202	33739206	5	+	33739204	A	G	ASXL3	Skin cancer	skin	malignant_melanoma	Substitution - coding silent	103603779	c.1800A>G	p.E600=	GAACA	COSV52478180	COSM3525429	NA	540	NS	NA	NA
ASXL3	chr18	33746131	33746135	5	+	33746133	A	G	ASXL3	Skin cancer	skin	malignant_melanoma	Substitution - coding silent	103602126	c.6285A>G	p.E2095=	GAACT	COSV52476210	COSM4902314	NA	540	NS	NA	NA
ATAD2	chr8	123346675	123346679	5	-	123346677	A	G	ATAD2	Breast cancer	breast	carcinoma	Substitution - coding silent	104315937	c.2286A>G	p.G762=	GGACT	COSV54877030	COSM5773154	NA	652	NS	NA	NA
ATAD2	chr8	123372672	123372676	5	-	123372674	A	G	ATAD2	Endometrial carcinoma	endometrium	carcinoma	Substitution - coding silent	104315945	c.333A>G	p.R111=	AGACA	COSV54880823	COSM1177438	23104009	NA	surgery fresh/frozen	NA	NA
ATAD2	chr8	123371775	123371779	5	-	123371777	A	G	ATAD2	Endometrial carcinoma	endometrium	carcinoma	Substitution - coding silent	104321214	c.429A>G	p.E143=	GAACA	COSV54880188	COSM1095775	NA	419	fresh/frozen - NOS	NA	NA
ATAD2	chr8	123371679	123371683	5	-	123371681	A	G	ATAD2	Others	oesophagus	carcinoma	Substitution - coding silent	104319957	c.525A>G	p.K175=	AAACT	COSV99784579	COSM7844986	NA	535	NS	NA	NA
ATAD2	chr8	123344990	123344994	5	-	123344992	A	G	ATAD2	Gastric cancer	stomach	carcinoma	Substitution - coding silent	104317878	c.2610A>G	p.G870=	GGACC	COSV54887459	COSM3896553	NA	541	NS	NA	NA
ATF7	chr12	53524589	53524593	5	-	53524591	A	G	ATF7	Colorectal cancer	large_intestine	carcinoma	Substitution - coding silent	126211881	c.1098A>G	p.E366=	GAACT	COSV100129853	COSM7536259	22810696	376	NS	NA	NA
ATG2A	chr11	64909701	64909705	5	-	64909703	A	G	ATG2A	Ovary cancer	ovary	carcinoma	Substitution - coding silent	116280248	c.2085A>G	p.E695=	GAACT	COSV65969068	COSM1322263	NA	331	NS	NA	NA
ATIC	chr2	215332489	215332493	5	+	215332491	A	G	ATIC	Others	soft_tissue	sarcoma	Substitution - coding silent	101568151	c.798A>G	p.K266=	AAACA	COSV99378031	COSM8444500	NA	635	NS	NA	NA
ATL3	chr11	63631143	63631147	5	-	63631145	A	G	ATL3	Blood cancer	haematopoietic_and_lymphoid_tissue	lymphoid_neoplasm	Substitution - coding silent	122203308	c.1434A>G	p.G478=	GGACT	COSV100219755	COSM9161644	30545397	NA	cell-line	rs189119869	NA
ATM	chr11	108301706	108301710	5	+	108301708	A	G	ATM	Blood cancer	haematopoietic_and_lymphoid_tissue	lymphoid_neoplasm	Substitution - coding silent	98605261	c.5238A>G	p.G1746=	GGACA	COSV106394832	COSM10195183	36050548	NA	blood-bone marrow	NA	NA
ATM	chr11	108281148	108281152	5	+	108281150	A	G	ATM	Colorectal cancer	large_intestine	carcinoma	Substitution - coding silent	98572687	c.3558A>G	p.E1186=	GAACC	COSV53777836	COSM7304260	NA	646	NS	NA	NA
ATN1	chr12	6937344	6937348	5	+	6937346	A	G	ATN1	Upper aerodigestive tract cancer	upper_aerodigestive_tract	carcinoma	Substitution - coding silent	112562529	c.2079A>G	p.G693=	GGACC	COSV100755701	COSM8316939	NA	627	NS	NA	NA
ATP10A	chr15	25679396	25679400	5	-	25679398	A	G	ATP10A	Lung cancer	lung	carcinoma	Substitution - coding silent	113107704	c.4443A>G	p.G1481=	GGACT	COSV100790899	COSM8806989	NA	418	NS	NA	NA
ATP10D	chr4	47558117	47558121	5	+	47558119	A	G	ATP10D	Gastric cancer	stomach	carcinoma	Substitution - coding silent	100784686	c.2280A>G	p.G760=	GGACC	COSV99905046	COSM8622803	NA	683	NS	NA	NA
ATP11C	chrX	139762010	139762014	5	-	139762012	A	G	ATP11C	Endometrial carcinoma	endometrium	carcinoma	Substitution - coding silent	107615835	c.2598A>G	p.G866=	GGACA	COSV59570103	COSM1116071	NA	419	fresh/frozen - NOS	NA	NA
ATP11C	chrX	139762010	139762014	5	-	139762012	A	T	ATP11C	Endometrial carcinoma	endometrium	carcinoma	Substitution - coding silent	107630707	c.2598A>T	p.G866=	GGACA	COSV59559919	COSM1116073	NA	419	fresh/frozen - NOS	NA	NA
ATP11C	chrX	139768420	139768424	5	-	139768422	A	G	ATP11C	Liver cancer	liver	carcinoma	Substitution - coding silent	107627960	c.2238A>G	p.E746=	GAACA	COSV59576318	COSM3701806	NA	322	NS	NA	NA
ATP11C	chrX	139797219	139797223	5	-	139797221	A	G	ATP11C	Liver cancer	liver	carcinoma	Substitution - coding silent	107623042	c.972A>G	p.E324=	GAACC	COSV59576650	COSM3747333	NA	322	NS	rs147978522	NA
ATP2B1	chr12	89601405	89601409	5	-	89601407	A	G	ATP2B1	Ovary cancer	ovary	carcinoma	Substitution - coding silent	130030452	c.3087A>G	p.K1029=	AAACC	COSV53809518	COSM80895	NA	331	NS	NA	NA
ATP5PB	chr1	111459574	111459578	5	+	111459576	A	G	ATP5PB	Breast cancer	breast	carcinoma	Substitution - coding silent	114281612	c.633A>G	p.E211=	GAACA	COSV63854148	COSM423450	NA	414	fresh/frozen - NOS	NA	NA
ATP5PF	chr21	25724650	25724654	5	-	25724652	A	G	ATP5PF	Colorectal cancer	large_intestine	carcinoma	Substitution - coding silent	135331217	c.339A>G	p.K113=	AAACC	COSV53168135	COSM4634588	24755471	NA	cell-line	NA	NA
ATP6AP2	chrX	40599694	40599698	5	+	40599696	A	G	ATP6AP2	Colorectal cancer	large_intestine	carcinoma	Substitution - coding silent	174816918	c.693A>G	p.E231=	GAACA	COSV65798042	COSM6608006	27149842	NA	NS	NA	NA
ATP6V1B1	chr2	70963616	70963620	5	+	70963618	A	G	ATP6V1B1	Endometrial carcinoma	endometrium	carcinoma	Substitution - coding silent	101200923	c.1107A>G	p.G369=	GGACA	COSV52269001	COSM1022564	NA	419	fresh/frozen - NOS	NA	NA
ATP8B3	chr19	1789720	1789724	5	-	1789722	A	G	ATP8B3	Blood cancer	haematopoietic_and_lymphoid_tissue	lymphoid_neoplasm	Substitution - coding silent	106578048	c.2484A>G	p.K828=	AAACT	COSV59543737	COSM329165	22573403	NA	blood-bone marrow	rs56335545	NA
ATP9A	chr20	51625274	51625278	5	-	51625276	A	G	ATP9A	Others	adrenal_gland	adrenal_cortical_adenoma	Substitution - coding silent	105846232	c.1932A>G	p.E644=	GAACT	COSV58769639	COSM5612295	25490274	NA	fixed - NOS	NA	NA
ATPAF2	chr17	18026389	18026393	5	-	18026391	A	G	ATPAF2_ENST00000585101	Endometrial carcinoma	endometrium	carcinoma	Substitution - coding silent	166094978	c.204A>G	p.G68=	GGACA	COSV71398440	COSM976178	NA	419	fresh/frozen - NOS	NA	NA
ATR	chr3	142466355	142466359	5	-	142466357	A	G	ATR	Colorectal cancer	large_intestine	carcinoma	Substitution - coding silent	111271791	c.6864A>G	p.G2288=	GGACA	COSV63388159	COSM3125101	24755471	NA	cell-line	NA	NA
ATR	chr3	142561252	142561256	5	-	142561254	A	G	ATR	Lung cancer	lung	carcinoma	Substitution - coding silent	111279589	c.1338A>G	p.K446=	AAACA	COSV63394068	COSM365256	22980975	NA	surgery - NOS	NA	NA
ATR	chr3	142497154	142497158	5	-	142497156	A	G	ATR	Lung cancer	lung	carcinoma	Substitution - coding silent	111260399	c.5595A>G	p.K1865=	AAACC	COSV105256049	COSM9601987	29535388	NA	surgery fresh/frozen	NA	NA
ATR	chr3	142505236	142505240	5	-	142505238	A	G	ATR	Prostate cancer	prostate	carcinoma	Substitution - coding silent	111279944	c.5097A>G	p.E1699=	GAACC	COSV104670873	COSM9495652	31874108	NA	surgery-fixed	NA	NA
ATR	chr3	142505278	142505282	5	-	142505280	A	G	ATR	Prostate cancer	prostate	carcinoma	Substitution - coding silent	111280013	c.5055A>G	p.E1685=	GAACC	COSV104670880	COSM9495667	31874108	NA	surgery-fixed	NA	NA
ATR	chr3	142556026	142556030	5	-	142556028	A	G	ATR	Prostate cancer	prostate	carcinoma	Substitution - coding silent	111280125	c.2190A>G	p.E730=	GAACC	COSV104670889	COSM9495684	31874108	NA	surgery-fixed	NA	NA
ATRX	chrX	77681585	77681589	5	-	77681587	A	G	ATRX	Breast cancer	breast	carcinoma	Substitution - coding silent	117644253	c.3669A>G	p.E1223=	GAACA	COSV64877377	COSM458076	NA	414	fresh/frozen - NOS	NA	NA
ATRX	chrX	77696657	77696661	5	-	77696659	A	G	ATRX	Blood cancer	haematopoietic_and_lymphoid_tissue	lymphoid_neoplasm	Substitution - coding silent	117670115	c.288A>G	p.K96=	AAACC	COSV64869694	COSM5654428	26647218	NA	surgery-fixed	rs45574238	NA
ATRX	chrX	77683751	77683755	5	-	77683753	A	G	ATRX	Colorectal cancer	large_intestine	carcinoma	Substitution - coding silent	117657863	c.1503A>G	p.E501=	GAACC	COSV100971201	COSM7575256	NA	376	NS	NA	NA
ATXN1	chr6	16306615	16306619	5	-	16306617	A	G	ATXN1	Skin cancer	skin	malignant_melanoma	Substitution - coding silent	98388702	c.2160A>G	p.R720=	AGACA	COSV99785883	COSM7924377	NA	540	NS	NA	NA
ATXN7	chr3	63995752	63995756	5	+	63995754	A	G	ATXN7	Glioma	central_nervous_system	glioma	Substitution - coding silent	103694326	c.1932A>G	p.R644=	AGACA	COSV99894832	COSM9187498	28263318	NA	surgery fresh/frozen	NA	NA
ATXN7	chr3	63996376	63996380	5	+	63996378	A	G	ATXN7	Upper aerodigestive tract cancer	upper_aerodigestive_tract	carcinoma	Substitution - coding silent	103697741	c.2556A>G	p.K852=	AAACC	COSV99893929	COSM8317653	NA	627	NS	NA	NA
ATXN7L2	chr1	109484029	109484033	5	+	109484031	A	G	ATXN7L2	Prostate cancer	prostate	carcinoma	Substitution - coding silent	112524866	c.78A>G	p.G26=	GGACA	COSV63994211	COSM5555108	26000489	NA	surgery - NOS	NA	NA
AURKA	chr20	56381473	56381477	5	-	56381475	A	G	AURKA	Skin cancer	skin	carcinoma	Substitution - coding silent	108242413	c.663A>G	p.E221=	GAACT	COSV57168349	COSM4455089	25303977	NA	surgery fresh/frozen	NA	NA
AUTS2	chr7	70781651	70781655	5	+	70781653	A	G	AUTS2	Gastric cancer	stomach	carcinoma	Substitution - coding silent	108453960	c.2043A>G	p.G681=	GGACT	COSV61405148	COSM3882144	NA	541	NS	NA	NA
AVL9	chr7	32559384	32559388	5	+	32559386	A	G	AVL9	Liver cancer	liver	other	Substitution - coding silent	104266254	c.1137A>G	p.G379=	GGACA	COSV59465314	COSM7198670	NA	323	NS	NA	NA
AVPR1A	chr12	63147462	63147466	5	-	63147464	A	G	AVPR1A	Liver cancer	liver	other	Substitution - coding silent	102155247	c.1152A>G	p.R384=	AGACA	COSV54547287	COSM7199953	NA	323	NS	NA	NA
AXIN1	chr16	289524	289528	5	-	289526	A	G	AXIN1	Colorectal cancer	large_intestine	carcinoma	Substitution - coding silent	99206746	c.2376A>G	p.E792=	GAACC	COSV51992138	COSM6049362	NA	670	organoid culture	NA	NA
AXIN2	chr17	65541519	65541523	5	-	65541521	A	G	AXIN2	Colorectal cancer	large_intestine	carcinoma	Substitution - coding silent	103526366	c.993A>G	p.K331=	AAACA	COSV61058658	COSM6853953	28978093	NA	surgery fresh/frozen	NA	NA
AZI2	chr3	28337972	28337976	5	-	28337974	A	G	AZI2	Skin cancer	skin	carcinoma	Substitution - coding silent	139429679	c.402A>G	p.E134=	GAACT	COSV55422739	COSM4116749	27592799	NA	fixed - NOS	NA	NA
B3GALT2	chr1	193181174	193181178	5	-	193181176	A	G	B3GALT2	Skin cancer	skin	malignant_melanoma	Substitution - coding silent	110412371	c.387A>G	p.G129=	GGACA	COSV100813572	COSM8142565	NA	540	NS	NA	NA
B3GNT4	chr12	122206318	122206322	5	+	122206320	A	T	B3GNT4	Endometrial carcinoma	endometrium	carcinoma	Substitution - coding silent	104457748	c.69A>T	p.G23=	GGACC	COSV57337556	COSM936178	NA	419	fresh/frozen - NOS	NA	NA
B3GNT5	chr3	183269895	183269899	5	+	183269897	A	G	B3GNT5	Lung cancer	lung	carcinoma	Substitution - coding silent	106604227	c.99A>G	p.E33=	GAACC	COSV100193399	COSM8697416	NA	418	NS	NA	NA
B4GALNT3	chr12	553289	553293	5	+	553291	A	G	B4GALNT3	Colorectal cancer	large_intestine	carcinoma	Substitution - coding silent	101889492	c.1368A>G	p.R456=	AGACA	COSV56758405	COSM6609401	27149842	NA	NS	NA	NA
B4GALNT4	chr11	379596	379600	5	+	379598	A	G	B4GALNT4	Colorectal cancer	large_intestine	carcinoma	Substitution - coding silent	104841987	c.2385A>G	p.E795=	GAACC	COSV57321506	COSM1561413	NA	376	NS	rs1134699	rs1134699
B4GALT1	chr9	33113786	33113790	5	-	33113788	A	G	B4GALT1	Blood cancer	haematopoietic_and_lymphoid_tissue	lymphoid_neoplasm	Substitution - coding silent	114542194	c.1050A>G	p.E350=	GAACC	COSV101122963	COSM9161628	30545397	NA	cell-line	rs147070468	NA
B4GALT5	chr20	49639750	49639754	5	-	49639752	A	G	B4GALT5	Gastric cancer	stomach	carcinoma	Substitution - coding silent	115697672	c.843A>G	p.E281=	GAACA	COSV100867096	COSM8508868	NA	683	NS	NA	NA
BAAT	chr9	101362657	101362661	5	-	101362659	A	G	BAAT	Glioma	central_nervous_system	glioma	Substitution - coding silent	100350268	c.1026A>G	p.G342=	GGACA	COSV99408592	COSM9187540	28263318	NA	surgery fresh/frozen	NA	NA
BACH2	chr6	89932829	89932833	5	-	89932831	A	G	BACH2	Blood cancer	haematopoietic_and_lymphoid_tissue	lymphoid_neoplasm	Substitution - coding silent	99252727	c.2103A>G	p.E701=	GAACT	COSV100001614	COSM9160840	30545397	NA	cell-line	rs116588681	NA
BACH2	chr6	89932871	89932875	5	-	89932873	A	G	BACH2	Lung cancer	lung	carcinoma	Substitution - coding silent	99239909	c.2061A>G	p.K687=	AAACT	COSV57601333	COSM387689	22980975	NA	surgery - NOS	NA	NA
BARHL2	chr1	90716738	90716742	5	-	90716740	A	G	BARHL2	Kidney cancer	kidney	carcinoma	Substitution - coding silent	114367744	c.456A>G	p.K152=	AAACC	COSV64980725	COSM465078	NA	416	fresh/frozen - NOS	NA	NA
BASP1	chr5	17275655	17275659	5	+	17275657	A	G	BASP1	Biliary tract carcinoma	biliary_tract	carcinoma	Substitution - coding silent	107834936	c.441A>G	p.E147=	GAACC	COSV105231938	COSM9616193	26804919	NA	surgery fresh/frozen	NA	NA
BAZ1A	chr14	34776470	34776474	5	-	34776472	A	G	BAZ1A	Colorectal cancer	large_intestine	carcinoma	Substitution - coding silent	111054158	c.2280A>G	p.E760=	GAACA	COSV62411804	COSM6609993	27149842	NA	NS	NA	NA
BAZ1B	chr7	73478178	73478182	5	-	73478180	A	G	BAZ1B	Biliary tract carcinoma	biliary_tract	carcinoma	Substitution - coding silent	106972746	c.1281A>G	p.G427=	GGACT	COSV59994757	COSM7323608	29360550	NA	surgery fresh/frozen	NA	NA
BAZ1B	chr7	73477878	73477882	5	-	73477880	A	G	BAZ1B	Kidney cancer	kidney	carcinoma	Substitution - coding silent	106971753	c.1581A>G	p.E527=	GAACT	COSV59991318	COSM485540	NA	416	fresh/frozen - NOS	NA	NA
BAZ1B	chr7	73478061	73478065	5	-	73478063	A	G	BAZ1B	Others	oesophagus	carcinoma	Substitution - coding silent	106969227	c.1398A>G	p.K466=	AAACC	COSV59992215	COSM4430583	25151357	NA	surgery fresh/frozen	NA	NA
BAZ2B	chr2	159428336	159428340	5	-	159428338	A	G	BAZ2B	Colorectal cancer	large_intestine	carcinoma	Substitution - coding silent	119487445	c.2337A>G	p.K779=	AAACT	COSV100600245	COSM7570171	NA	376	NS	NA	NA
BAZ2B	chr2	159385272	159385276	5	-	159385274	A	G	BAZ2B	Lung cancer	lung	carcinoma	Substitution - coding silent	119488341	c.3567A>G	p.G1189=	GGACA	COSV54276186	COSM6466366	27545006	NA	NS	NA	NA
BBS12	chr4	122743816	122743820	5	+	122743818	A	G	BBS12	Gastric cancer	stomach	adenoma	Substitution - coding silent	156102991	c.1926A>G	p.K642=	AAACT	COSV106443113	COSM10146633	29945994	NA	surgery - NOS	NA	NA
BBX	chr3	107798679	107798683	5	+	107798681	A	C	BBX_ENST00000416476	Biliary tract carcinoma	biliary_tract	carcinoma	Substitution - coding silent	125806824	c.1503A>C	p.G501=	GGACA	COSV57885363	COSM7320892	29360550	NA	surgery fresh/frozen	NA	NA
BCAP29	chr7	107600451	107600455	5	+	107600453	A	G	BCAP29	Colorectal cancer	large_intestine	carcinoma	Substitution - coding silent	117429006	c.537A>G	p.K179=	AAACT	COSV50051105	COSM3254791	24755471	NA	cell-line	NA	NA
BCAR1	chr16	75229998	75230002	5	-	75230000	A	G	BCAR1	Pancreatic cancer	pancreas	carcinoid-endocrine_tumour	Substitution - coding silent	125784122	c.2262A>G	p.E754=	GAACA	COSV50786892	COSM5762771	NA	586	NS	NA	NA
BCAS2	chr1	114575632	114575636	5	-	114575634	A	G	BCAS2	Blood cancer	haematopoietic_and_lymphoid_tissue	lymphoid_neoplasm	Substitution - coding silent	113637322	c.375A>G	p.E125=	GAACT	COSV106110787	COSM10091597	26466571	NA	blood-bone marrow	NA	NA
BCL11A	chr2	60462304	60462308	5	-	60462306	A	G	BCL11A	Breast cancer	breast	carcinoma	Substitution - coding silent	180261807	c.606A>G	p.E202=	GAACA	COSV59624770	COSM4001714	NA	669	NS	rs61749494	NA
BCL11A	chr2	60468827	60468831	5	-	60468829	A	G	BCL11A	Skin cancer	skin	malignant_melanoma	Substitution - coding silent	180270551	c.390A>G	p.K130=	AAACT	COSV59624373	COSM3582435	NA	540	NS	NA	NA
BCL2	chr18	63128743	63128747	5	-	63128745	A	G	BCL2	Liver cancer	liver	carcinoma	Substitution - coding silent	119928149	c.600A>G	p.E200=	GAACT	COSV61373066	COSM4942776	NA	628	NS	NA	NA
BCL6	chr3	187725620	187725624	5	-	187725622	A	G	BCL6	Colorectal cancer	large_intestine	carcinoma	Substitution - coding silent	122043422	c.1716A>G	p.K572=	AAACC	COSV51652381	COSM6610727	27149842	NA	NS	NA	NA
BCL9	chr1	147619692	147619696	5	+	147619694	A	C	BCL9	Glioma	central_nervous_system	glioma	Substitution - coding silent	101255478	c.1539A>C	p.G513=	GGACC	COSV52344891	COSM5712018	26496030	NA	cell-line	NA	NA
BCL9L	chr11	118902133	118902137	5	-	118902135	A	G	BCL9L	Gastric cancer	stomach	carcinoma	Substitution - coding silent	105178730	c.1608A>G	p.E536=	GAACA	COSV52682882	COSM4018425	NA	541	NS	NA	NA
BCL9L	chr11	118901179	118901183	5	-	118901181	A	C	BCL9L	Others	thyroid	other	Substitution - coding silent	105168924	c.2562A>C	p.G854=	GGACC	COSV52687618	COSM4145373	NA	589	NS	NA	NA
BCLAF1	chr6	136276218	136276222	5	-	136276220	A	G	BCLAF1	Breast cancer	breast	carcinoma	Substitution - coding silent	155934737	c.1305A>G	p.G435=	GGACT	COSV62142415	COSM3174988	NA	669	NS	NA	NA
BCLAF3	chrX	19953013	19953017	5	-	19953015	A	G	BCLAF3	Breast cancer	breast	carcinoma	Substitution - coding silent	114369909	c.1602A>G	p.K534=	AAACA	COSV61413504	COSM3844301	NA	414	fresh/frozen - NOS	NA	NA
BCLAF3	chrX	19965515	19965519	5	-	19965517	A	G	BCLAF3	Gastric cancer	stomach	carcinoma	Substitution - coding silent	114368000	c.801A>G	p.E267=	GAACA	COSV61414024	COSM4108574	NA	541	NS	NA	NA
BCOR	chrX	40063610	40063614	5	-	40063612	A	G	BCOR	Kidney cancer	kidney	carcinoma	Substitution - coding silent	115043553	c.3843A>G	p.E1281=	GAACA	COSV60718893	COSM1497269	NA	416	fresh/frozen - NOS	NA	NA
BCOR	chrX	40063832	40063836	5	-	40063834	A	G	BCOR	Colorectal cancer	large_intestine	carcinoma	Substitution - coding silent	115033008	c.3621A>G	p.K1207=	AAACA	COSV60699328	COSM2964477	24755471	NA	cell-line	NA	NA
BCOR	chrX	40073313	40073317	5	-	40073315	A	G	BCOR	Gastric cancer	stomach	carcinoma	Substitution - coding silent	115049623	c.2031A>G	p.G677=	GGACC	COSV60711197	COSM4109417	NA	541	NS	NA	NA
BEND6	chr6	56992495	56992499	5	+	56992497	A	G	BEND6	Lung cancer	lung	carcinoma	Substitution - coding silent	116329244	c.240A>G	p.K80=	AAACT	COSV66068886	COSM6174826	NA	417	fresh/frozen - NOS	NA	NA
BEND7	chr10	13480949	13480953	5	-	13480951	A	G	BEND7	Endometrial carcinoma	endometrium	carcinoma	Substitution - coding silent	104648023	c.855A>G	p.G285=	GGACT	COSV61991500	COSM916520	NA	419	fresh/frozen - NOS	NA	NA
BICC1	chr10	58786962	58786966	5	+	58786964	A	G	BICC1	Lung cancer	lung	carcinoma	Substitution - coding silent	114742118	c.429A>G	p.E143=	GAACA	COSV65855885	COSM6129778	NA	417	fresh/frozen - NOS	NA	NA
BICD1	chr12	32328190	32328194	5	+	32328192	A	G	BICD1	Gastric cancer	stomach	carcinoma	Substitution - coding silent	100201821	c.1737A>G	p.E579=	GAACC	COSV55676436	COSM4041423	NA	541	NS	NA	NA
BICRAL	chr6	42857176	42857180	5	+	42857178	A	G	BICRAL	Colorectal cancer	large_intestine	carcinoma	Substitution - coding silent	105328293	c.2196A>G	p.R732=	AGACT	COSV100018083	COSM7534771	NA	376	NS	NA	NA
BICRAL	chr6	42829711	42829715	5	+	42829713	A	T	BICRAL	Others	meninges	meningioma	Substitution - coding silent	105326581	c.1380A>T	p.G460=	GGACC	COSV104403639	COSM9266904	28713588	NA	surgery - NOS	NA	NA
BIRC6	chr2	32501883	32501887	5	+	32501885	A	G	BIRC6	Endometrial carcinoma	endometrium	carcinoma	Substitution - coding silent	125325860	c.9204A>G	p.R3068=	AGACA	COSV70205618	COSM1020358	NA	419	fresh/frozen - NOS	NA	NA
BIRC6	chr2	32414843	32414847	5	+	32414845	A	G	BIRC6	Blood cancer	haematopoietic_and_lymphoid_tissue	lymphoid_neoplasm	Substitution - coding silent	125332396	c.1554A>G	p.K518=	AAACT	COSV101429533	COSM9160430	30545397	NA	cell-line	NA	NA
BIRC6	chr2	32547991	32547995	5	+	32547993	A	G	BIRC6	Liver cancer	liver	carcinoma	Substitution - coding silent	125330832	c.12954A>G	p.E4318=	GAACA	COSV70201529	COSM4925607	NA	628	NS	NA	NA
BIRC6	chr2	32463226	32463230	5	+	32463228	A	C	BIRC6	Upper aerodigestive tract cancer	upper_aerodigestive_tract	carcinoma	Substitution - coding silent	125326637	c.4788A>C	p.G1596=	GGACT	COSV70195410	COSM2942377	27693639	NA	short-term culture	NA	NA
BIRC6	chr2	32469586	32469590	5	+	32469588	A	G	BIRC6	Urinary tract cancer	urinary_tract	carcinoma	Substitution - coding silent	125350532	c.6321A>G	p.E2107=	GAACA	COSV70200856	COSM419191	NA	413	fresh/frozen - NOS	NA	NA
BIRC6	chr2	32607608	32607612	5	+	32607610	A	G	BIRC6	Urinary tract cancer	urinary_tract	carcinoma	Substitution - coding silent	125330507	c.14226A>G	p.E4742=	GAACA	COSV70196235	COSM7114311	NA	413	NS	NA	NA
BIRC7	chr20	63236100	63236104	5	+	63236102	A	G	BIRC7	Gastric cancer	stomach	adenoma	Substitution - coding silent	101557793	c.6A>G	p.G2=	GGACC	COSV99416467	COSM7452224	27175599	NA	surgery fresh/frozen	rs6011691	rs6011691
BLVRA	chr7	43807002	43807006	5	+	43807004	A	G	BLVRA	Lung cancer	lung	carcinoma	Substitution - coding silent	122937435	c.660A>G	p.G220=	GGACC	COSV55515597	COSM7223018	NA	583	NS	rs7738	rs7738
BMI1	chr10	22329303	22329307	5	+	22329305	A	G	BMI1	Glioma	central_nervous_system	glioma	Substitution - coding silent	114429854	c.744A>G	p.E248=	GAACT	COSV64959677	COSM3966997	NA	545	NS	NA	NA
BMP2	chr20	6778361	6778365	5	+	6778363	A	G	BMP2	Lung cancer	lung	carcinoma	Substitution - coding silent	116550786	c.465A>G	p.E155=	GAACA	COSV66576831	COSM6094031	NA	417	fresh/frozen - NOS	NA	NA
BMS1	chr10	42785570	42785574	5	+	42785572	A	G	BMS1	Liver cancer	liver	other	Substitution - coding silent	117544761	c.267A>G	p.G89=	GGACC	COSV65735055	COSM6264268	NA	660	NS	NA	NA
BNC2	chr9	16436938	16436942	5	-	16436940	A	G	BNC2	Prostate cancer	prostate	carcinoma	Substitution - coding silent	117658517	c.1254A>G	p.E418=	GAACA	COSV66142606	COSM5998423	26928463	NA	autopsy - NOS	NA	NA
BNIP3L	chr8	26408081	26408085	5	+	26408083	A	G	BNIP3L	Colorectal cancer	large_intestine	carcinoma	Substitution - coding silent	117407233	c.441A>G	p.R147=	AGACC	COSV66077946	COSM6612194	27149842	NA	NS	NA	NA
BOD1L1	chr4	13603079	13603083	5	-	13603081	A	G	BOD1L1	Colorectal cancer	large_intestine	carcinoma	Substitution - coding silent	98561522	c.3819A>G	p.E1273=	GAACA	COSV99238626	COSM7603244	NA	376	fresh/frozen - NOS	NA	NA
BOD1L1	chr4	13609336	13609340	5	-	13609338	A	G	BOD1L1	Colorectal cancer	large_intestine	carcinoma	Substitution - coding silent	98566036	c.1560A>G	p.K520=	AAACA	COSV50033954	COSM7274845	NA	646	NS	NA	NA
BOD1L1	chr4	13605020	13605024	5	-	13605022	A	G	BOD1L1	Lung cancer	lung	carcinoma	Substitution - coding silent	98561619	c.1878A>G	p.E626=	GAACC	COSV50007580	COSM4122355	NA	418	NS	NA	NA
BOD1L1	chr4	13599554	13599558	5	-	13599556	A	G	BOD1L1	Lung cancer	lung	carcinoma	Substitution - coding silent	98568906	c.7344A>G	p.G2448=	GGACA	COSV50006965	COSM6166476	NA	417	fresh/frozen - NOS	NA	NA
BOD1L1	chr4	13603109	13603113	5	-	13603111	A	G	BOD1L1	Skin cancer	skin	malignant_melanoma	Substitution - coding silent	98566281	c.3789A>G	p.E1263=	GAACA	COSV50007224	COSM4892908	28467829	NA	surgery fresh/frozen	NA	NA
BORA	chr13	72729046	72729050	5	+	72729048	A	G	BORA	Others	oesophagus	carcinoma	Substitution - coding silent	169875943	c.333A>G	p.E111=	GAACA	COSV64695668	COSM4437675	25151357	NA	surgery fresh/frozen	NA	NA
BORCS6	chr17	8189749	8189753	5	-	8189751	A	G	BORCS6	Colorectal cancer	large_intestine	carcinoma	Substitution - coding silent	116483863	c.390A>G	p.G130=	GGACC	COSV66505422	COSM5364415	25957691	NA	NS	NA	NA
BPTF	chr17	67945927	67945931	5	+	67945929	A	G	BPTF	Endometrial carcinoma	endometrium	carcinoma	Substitution - coding silent	107165318	c.7221A>G	p.G2407=	GGACA	COSV100074323	COSM9050578	NA	419	NS	NA	NA
BPTF	chr17	67946110	67946114	5	+	67946112	A	G	BPTF	Endometrial carcinoma	endometrium	carcinoma	Substitution - coding silent	107180276	c.7404A>G	p.K2468=	AAACT	COSV100076119	COSM9044696	NA	419	NS	NA	NA
BPTF	chr17	67854701	67854705	5	+	67854703	A	G	BPTF	Urinary tract cancer	urinary_tract	carcinoma	Substitution - coding silent	107163721	c.1377A>G	p.E459=	GAACC	COSV58839682	COSM7149539	NA	413	NS	NA	NA
BRAF	chr7	140781626	140781630	5	-	140781628	A	G	BRAF	Colorectal cancer	large_intestine	carcinoma	Substitution - coding silent	179462893	c.1380A>G	p.G460=	GGACA	COSV56258682	COSM27986	28002797	NA	NS	NA	NA
BRCA1	chr17	43094008	43094012	5	-	43094010	A	G	BRCA1	Skin cancer	skin	carcinoma	Substitution - coding silent	138358078	c.1521A>G	p.R507=	AGACC	COSV105177294	COSM9805516	26950094	NA	surgery - NOS	NA	NA
BRCA2	chr13	32337749	32337753	5	+	32337751	A	G	BRCA2	Biliary tract carcinoma	biliary_tract	carcinoma	Substitution - coding silent	116058853	c.3396A>G	p.K1132=	AAACC	COSV66448451	COSM4415775	32952556	NA	surgery fresh/frozen	rs1801406	NA
BRCA2	chr13	32319082	32319086	5	+	32319084	A	G	BRCA2	Endometrial carcinoma	endometrium	carcinoma	Substitution - coding silent	116067790	c.75A>G	p.G25=	GGACC	COSV66453165	COSM946755	NA	419	fresh/frozen - NOS	NA	NA
BRCA2	chr13	32337338	32337342	5	+	32337340	A	T	BRCA2	Kidney cancer	kidney	carcinoma	Substitution - coding silent	116086759	c.2985A>T	p.G995=	GGACT	COSV66449967	COSM469357	NA	416	fresh/frozen - NOS	NA	NA
BRCA2	chr13	32355111	32355115	5	+	32355113	A	G	BRCA2	Lung cancer	lung	carcinoma	Substitution - coding silent	116072338	c.7260A>G	p.E2420=	GAACA	COSV66454906	COSM353841	22980975	NA	surgery - NOS	NA	NA
BRDT	chr1	91979605	91979609	5	+	91979607	A	G	BRDT	Endometrial carcinoma	endometrium	carcinoma	Substitution - coding silent	119902056	c.1149A>G	p.E383=	GAACC	COSV100746424	COSM8996236	NA	419	NS	NA	NA
BRDT	chr1	91994200	91994204	5	+	91994202	A	G	BRDT	Endometrial carcinoma	endometrium	carcinoma	Substitution - coding silent	119899545	c.2247A>G	p.E749=	GAACA	COSV100746414	COSM9069174	NA	419	NS	NA	NA
BRDT	chr1	91981294	91981298	5	+	91981296	A	G	BRDT	Skin cancer	skin	malignant_melanoma	Substitution - coding silent	119903855	c.1791A>G	p.E597=	GAACT	COSV62866375	COSM3493335	NA	540	NS	NA	NA
BRIX1	chr5	34924931	34924935	5	+	34924933	A	G	BRIX1	Prostate cancer	prostate	carcinoma	Substitution - coding silent	107785802	c.750A>G	p.G250=	GGACC	COSV100331342	COSM9082175	NA	435	NS	NA	NA
BROX	chr1	222724153	222724157	5	+	222724155	A	G	BROX	Breast cancer	breast	carcinoma	Substitution - coding silent	104406563	c.465A>G	p.K155=	AAACA	COSV61798924	COSM425387	NA	414	fresh/frozen - NOS	NA	NA
BRPF3	chr6	36217937	36217941	5	+	36217939	A	G	BRPF3	Kidney cancer	kidney	carcinoma	Substitution - coding silent	111337543	c.3012A>G	p.K1004=	AAACA	COSV60207711	COSM483991	NA	416	fresh/frozen - NOS	NA	NA
BRWD1	chr21	39215321	39215325	5	-	39215323	A	G	BRWD1	Endometrial carcinoma	endometrium	carcinoma	Substitution - coding silent	108253793	c.3699A>G	p.E1233=	GAACA	COSV100313378	COSM8904292	NA	419	NS	NA	NA
BRWD1	chr21	39196767	39196771	5	-	39196769	A	G	BRWD1	Kidney cancer	kidney	carcinoma	Substitution - coding silent	108244039	c.6300A>G	p.R2100=	AGACT	COSV60901596	COSM478587	NA	416	fresh/frozen - NOS	NA	NA
BRWD1	chr21	39215297	39215301	5	-	39215299	A	G	BRWD1	Colorectal cancer	large_intestine	carcinoma	Substitution - coding silent	108254183	c.3723A>G	p.E1241=	GAACC	COSV60902821	COSM4666246	25344691	NA	NS	NA	NA
BRWD1	chr21	39270302	39270306	5	-	39270304	A	G	BRWD1	Liver cancer	liver	carcinoma	Substitution - coding silent	108255098	c.1374A>G	p.G458=	GGACA	COSV60903833	COSM3701689	NA	322	NS	NA	NA
BRWD1	chr21	39264901	39264905	5	-	39264903	A	G	BRWD1	Others	small_intestine	carcinoma	Substitution - coding silent	108254434	c.1647A>G	p.K549=	AAACC	COSV105200808	COSM9616486	26804919	NA	surgery fresh/frozen	NA	NA
BRWD1	chr21	39270302	39270306	5	-	39270304	A	T	BRWD1	Gastric cancer	stomach	carcinoma	Substitution - coding silent	108250022	c.1374A>T	p.G458=	GGACA	COSV60896580	COSM4101610	NA	541	NS	NA	NA
BSN	chr3	49651672	49651676	5	+	49651674	A	G	BSN	Skin cancer	skin	malignant_melanoma	Substitution - coding silent	99103631	c.2118A>G	p.E706=	GAACA	COSV56527843	COSM3595299	NA	540	NS	NA	NA
BSPRY	chr9	113360672	113360676	5	+	113360674	A	G	BSPRY	Skin cancer	skin	carcinoma	Substitution - coding silent	116639774	c.468A>G	p.K156=	AAACT	COSV65242599	COSM455183	NA	656	NS	rs752757	rs752757
BTBD1	chr15	83018788	83018792	5	-	83018790	A	T	BTBD1_ENST00000379403	Colorectal cancer	large_intestine	carcinoma	Substitution - coding silent	118195068	c.1119A>T	p.G373=	GGACA	COSV55605458	COSM4634026	24755471	NA	cell-line	NA	NA
BTBD1	chr15	83067021	83067025	5	-	83067023	A	G	BTBD1	Liver cancer	liver	carcinoma	Substitution - coding silent	103176935	c.129A>G	p.E43=	GAACC	COSV55603078	COSM3706769	NA	323	NS	NA	NA
BTBD1	chr15	83041826	83041830	5	-	83041828	A	G	BTBD1	Lung cancer	lung	carcinoma	Substitution - coding silent	103179033	c.762A>G	p.R254=	AGACA	COSV55604474	COSM309550	22941188	NA	fresh/frozen - NOS	NA	NA
BTF3L4	chr1	52064903	52064907	5	+	52064905	A	G	BTF3L4	Colorectal cancer	large_intestine	carcinoma	Substitution - coding silent	104624012	c.135A>G	p.K45=	AAACT	COSV57631343	COSM6613470	27149842	NA	NS	NA	NA
BTG1	chr12	92144330	92144334	5	-	92144332	A	G	BTG1	Blood cancer	haematopoietic_and_lymphoid_tissue	haematopoietic_neoplasm	Substitution - coding silent	102897457	c.264A>G	p.G88=	GGACT	COSV55458413	COSM7213099	NA	533	NS	NA	NA
BTG2	chr1	203307217	203307221	5	+	203307219	A	G	BTG2	Gastric cancer	stomach	carcinoma	Substitution - coding silent	100596065	c.258A>G	p.G86=	GGACT	COSV99305841	COSM8545259	NA	683	NS	NA	NA
BUB1	chr2	110666348	110666352	5	-	110666350	A	G	BUB1	Others	oesophagus	carcinoma	Substitution - coding silent	103881271	c.870A>G	p.K290=	AAACA	COSV57062460	COSM1246322	23525077	NA	surgery fresh/frozen	NA	NA
BUB1B	chr15	40165084	40165088	5	+	40165086	A	G	BUB1B	Glioma	central_nervous_system	glioma	Substitution - coding silent	98588485	c.69A>G	p.E23=	GAACT	COSV99806665	COSM9212384	28263318	NA	surgery fresh/frozen	NA	NA
C11orf21	chr11	2301797	2301801	5	-	2301799	A	G	C11orf21	Breast cancer	breast	carcinoma	Substitution - coding silent	133311282	c.63A>G	p.G21=	GGACC	COSV51720058	COSM6233047	NA	669	NS	rs756924	NA
C11orf58	chr11	16755000	16755004	5	+	16755002	A	G	C11orf58	Colorectal cancer	large_intestine	carcinoma	Substitution - coding silent	99595457	c.450A>G	p.E150=	GAACT	COSV57178954	COSM7298096	NA	646	NS	NA	NA
C11orf96	chr11	43943405	43943409	5	+	43943407	A	T	C11orf96_ENST00000528572	Liver cancer	liver	carcinoma	Substitution - coding silent	153466013	c.852A>T	p.G284=	GGACT	COSV100249049	COSN30530505	NA	628	NS	NA	NA
C12orf29	chr12	88046821	88046825	5	+	88046823	A	G	C12orf29	Endometrial carcinoma	endometrium	carcinoma	Substitution - coding silent	108685622	c.636A>G	p.K212=	AAACA	COSV100469670	COSM8985863	NA	419	NS	NA	NA
C12orf60	chr12	14822966	14822970	5	+	14822968	A	G	C12orf60	Colorectal cancer	large_intestine	carcinoma	Substitution - coding silent	105599081	c.33A>G	p.R11=	AGACT	COSV99966891	COSM7594486	NA	376	NS	NA	NA
C12orf66	chr12	64194464	64194468	5	-	64194466	A	G	C12orf66	Urinary tract cancer	urinary_tract	carcinoma	Substitution - coding silent	108371776	c.714A>G	p.K238=	AAACA	COSV61324896	COSM7092858	NA	413	NS	NA	NA
C15orf38-AP3S2	chr15	89910790	89910794	5	-	89910792	A	G	C15orf38-AP3S2	Breast cancer	breast	carcinoma	Substitution - coding silent	120595191	c.120A>G	p.E40=	GAACT	COSV62590137	COSM3817042	NA	414	NS	NA	NA
C15orf39	chr15	75208353	75208357	5	+	75208355	A	G	C15orf39	Lung cancer	lung	carcinoma	Substitution - coding silent	111954371	c.2307A>G	p.G769=	GGACT	COSV62297305	COSM6142732	NA	417	fresh/frozen - NOS	NA	NA
C16orf91	chr16	1420430	1420434	5	-	1420432	A	T	C16orf91	Urinary tract cancer	urinary_tract	carcinoma	Substitution - coding silent	128480937	c.213A>T	p.G71=	GGACA	COSV59949584	COSM7153525	NA	413	NS	NA	NA
C17orf51	chr17	21535514	21535518	5	-	21535516	A	G	C17orf51	Endometrial carcinoma	endometrium	carcinoma	Substitution - coding silent	119543443	c.450A>G	p.K150=	AAACA	COSV66947097	COSM1588754	NA	419	fresh/frozen - NOS	NA	NA
C18orf25	chr18	46253813	46253817	5	+	46253815	A	G	C18orf25	Colorectal cancer	large_intestine	carcinoma	Substitution - coding silent	172163516	c.1017A>G	p.E339=	GAACA	COSV56369393	COSM7264345	NA	646	NS	NA	NA
C19orf12	chr19	29702932	29702936	5	-	29702934	A	G	C19orf12	Others	oesophagus	carcinoma	Substitution - coding silent	121332477	c.237A>G	p.G79=	GGACA	COSV60364548	COSM3937995	NA	582	NS	NA	NA
C19orf53	chr19	13778082	13778086	5	+	13778084	A	G	C19orf53	Colorectal cancer	large_intestine	carcinoma	Substitution - coding silent	166403528	c.186A>G	p.E62=	GAACA	COSV55605954	COSM1390853	22810696	376	NS	NA	NA
C1QA	chr1	22638883	22638887	5	+	22638885	A	G	C1QA	Blood cancer	haematopoietic_and_lymphoid_tissue	lymphoid_neoplasm	Substitution - coding silent	117928213	c.216A>G	p.E72=	GAACC	COSV65889685	COSM5651651	26647218	NA	surgery-fixed	NA	NA
C1QA	chr1	22639093	22639097	5	+	22639095	A	G	C1QA	Colorectal cancer	large_intestine	carcinoma	Substitution - coding silent	117928262	c.426A>G	p.E142=	GAACC	COSV65889540	COSM1198499	22895193	NA	surgery fresh/frozen	NA	NA
C1S	chr12	7065162	7065166	5	+	7065164	A	G	C1S	Colorectal cancer	large_intestine	carcinoma	Substitution - coding silent	121676023	c.582A>G	p.K194=	AAACC	COSV100196660	COSM7582699	NA	376	NS	NA	NA
C21orf58	chr21	46317231	46317235	5	-	46317233	A	G	C21orf58	Lung cancer	lung	carcinoma	Substitution - coding silent	101092793	c.345A>G	p.G115=	GGACC	COSV52450272	COSM5681952	26168399	NA	surgery fresh/frozen	NA	NA
C2CD3	chr11	74161520	74161524	5	-	74161522	A	G	C2CD3	Glioma	central_nervous_system	glioma	Substitution - coding silent	104134338	c.360A>G	p.K120=	AAACT	COSV100486478	COSM9187954	28263318	NA	surgery fresh/frozen	NA	NA
C3	chr19	6677940	6677944	5	-	6677942	A	G	C3	Colorectal cancer	large_intestine	carcinoma	Substitution - coding silent	98580945	c.4932A>G	p.K1644=	AAACA	COSV99835972	COSM7559674	NA	376	NS	NA	NA
C3orf38	chr3	88150065	88150069	5	+	88150067	A	G	C3orf38	Urinary tract cancer	urinary_tract	carcinoma	Substitution - coding silent	104414692	c.15A>G	p.G5=	GGACT	COSV105177166	COSM9532079	25096233	NA	surgery - NOS	NA	NA
C3orf80	chr3	160225984	160225988	5	+	160225986	A	T	C3orf80	Lung cancer	lung	carcinoma	Substitution - coding silent	106590645	c.351A>T	p.G117=	GGACA	COSV58461877	COSM5675752	26168399	NA	surgery fresh/frozen	NA	NA
C4orf33	chr4	129111744	129111748	5	+	129111746	A	G	C4orf33	Skin cancer	skin	carcinoma	Substitution - coding silent	99970290	c.555A>G	p.K185=	AAACA	COSV55415630	COSM4454676	25303977	NA	surgery fresh/frozen	NA	NA
C5	chr9	121043153	121043157	5	-	121043155	A	G	C5	Lung cancer	lung	carcinoma	Substitution - coding silent	98868695	c.270A>G	p.K90=	AAACA	COSV56330938	COSM5686850	26168399	NA	surgery fresh/frozen	NA	NA
C5orf22	chr5	31538417	31538421	5	+	31538419	A	G	C5orf22	Prostate cancer	prostate	carcinoma	Substitution - coding silent	105772405	c.537A>G	p.K179=	AAACC	COSV57597808	COSM5996122	26928463	NA	autopsy - NOS	NA	NA
C5orf34	chr5	43509194	43509198	5	-	43509196	A	G	C5orf34	Colorectal cancer	large_intestine	carcinoma	Substitution - coding silent	107620236	c.144A>G	p.E48=	GAACA	COSV60930803	COSM5461287	NA	646	NS	NA	NA
C6orf62	chr6	24708874	24708878	5	-	24708876	A	G	C6orf62	Endometrial carcinoma	endometrium	carcinoma	Substitution - coding silent	114076459	c.465A>G	p.K155=	AAACA	COSV100016168	COSM8865469	NA	419	NS	NA	NA
C6orf89	chr6	36899583	36899587	5	+	36899585	A	G	C6orf89	Skin cancer	skin	carcinoma	Substitution - coding silent	112767615	c.162A>G	p.E54=	GAACC	COSV105254878	COSM9736328	26950094	NA	surgery fresh/frozen	NA	NA
C9orf152	chr9	110201030	110201034	5	-	110201032	A	G	C9orf152	Colorectal cancer	large_intestine	carcinoma	Substitution - coding silent	119017624	c.636A>G	p.K212=	AAACC	COSV68762814	COSM4657306	24755471	NA	cell-line	NA	NA
C9orf43	chr9	113428218	113428222	5	+	113428220	A	G	C9orf43	Endometrial carcinoma	endometrium	carcinoma	Substitution - coding silent	99316322	c.1104A>G	p.K368=	AAACA	COSV55913946	COSM1104238	NA	419	fresh/frozen - NOS	NA	NA
CA8	chr8	60279721	60279725	5	-	60279723	A	G	CA8	Lung cancer	lung	carcinoma	Substitution - coding silent	103665848	c.258A>G	p.G86=	GGACA	COSV100526782	COSM8779451	NA	418	NS	NA	NA
CAB39L	chr13	49377061	49377065	5	-	49377063	A	G	CAB39L	Colorectal cancer	large_intestine	carcinoma	Substitution - coding silent	170573447	c.180A>G	p.E60=	GAACC	COSV100759488	COSM7558639	NA	376	NS	NA	NA
CABIN1	chr22	24083372	24083376	5	+	24083374	A	G	CABIN1	Biliary tract carcinoma	biliary_tract	carcinoma	Substitution - coding silent	120583240	c.2895A>G	p.E965=	GAACA	COSV105028215	COSM9617037	26804919	NA	surgery fresh/frozen	NA	NA
CACNA1D	chr3	53719774	53719778	5	+	53719776	A	G	CACNA1D	Others	central_nervous_system	primitive_neuroectodermal_tumour-medulloblastoma	Substitution - coding silent	98909660	c.1560A>G	p.K520=	AAACT	COSV55440982	COSM306921	22832583	379	fresh/frozen - NOS	NA	NA
CACNA1D	chr3	53786899	53786903	5	+	53786901	A	G	CACNA1D	Upper aerodigestive tract cancer	upper_aerodigestive_tract	carcinoma	Substitution - coding silent	98895237	c.4932A>G	p.E1644=	GAACA	COSV55437698	COSM2780921	27693639	NA	short-term culture	NA	NA
CACNA1D	chr3	53786905	53786909	5	+	53786907	A	T	CACNA1D	Urinary tract cancer	urinary_tract	carcinoma	Substitution - coding silent	98900394	c.4938A>T	p.G1646=	GGACT	COSV55451786	COSM7138751	NA	413	NS	NA	NA
CACNA1G	chr17	50626530	50626534	5	+	50626532	A	G	CACNA1G	Lung cancer	lung	carcinoma	Substitution - coding silent	110537823	c.6915A>G	p.K2305=	AAACT	COSV100661026	COSM8692179	NA	418	NS	NA	NA
CACNA1H	chr16	1202257	1202261	5	+	1202259	A	G	CACNA1H	Biliary tract carcinoma	biliary_tract	carcinoma	Substitution - coding silent	109123272	c.1809A>G	p.R603=	AGACT	COSV61990652	COSM3754629	25526346	NA	surgery fresh/frozen	rs9934839	rs9934839
CACNA1H	chr16	1220842	1220846	5	+	1220844	A	G	CACNA1H	Skin cancer	skin	malignant_melanoma	Substitution - coding silent	109136355	c.6912A>G	p.E2304=	GAACC	COSV52358581	COSM3506032	NA	540	NS	NA	NA
CACNA1H	chr16	1207845	1207849	5	+	1207847	A	G	CACNA1H	Gastric cancer	stomach	carcinoma	Substitution - coding silent	109120218	c.3141A>G	p.E1047=	GAACT	COSV61992577	COSM5054631	29945994	NA	surgery - NOS	rs529555668	NA
CACNB3	chr12	48825166	48825170	5	+	48825168	A	G	CACNB3	Colorectal cancer	large_intestine	carcinoma	Substitution - coding silent	103680147	c.498A>G	p.E166=	GAACA	COSV99975040	COSM7575654	NA	376	NS	NA	NA
CADM4	chr19	43623358	43623362	5	-	43623360	A	G	CADM4	Lung cancer	lung	carcinoma	Substitution - coding silent	98510739	c.1137A>G	p.G379=	GGACA	COSV55929864	COSM712531	NA	418	fresh/frozen - NOS	NA	NA
CADPS2	chr7	122663364	122663368	5	-	122663366	A	G	CADPS2	Liver cancer	liver	carcinoma	Substitution - coding silent	133092331	c.657A>G	p.K219=	AAACA	COSV57351650	COSM4933974	NA	628	NS	NA	NA
CALCOCO2	chr17	48851143	48851147	5	+	48851145	A	G	CALCOCO2	Others	oesophagus	carcinoma	Substitution - coding silent	133069706	c.672A>G	p.E224=	GAACA	COSV51954005	COSM4431475	25151357	NA	surgery fresh/frozen	NA	NA
CALCRL	chr2	187346203	187346207	5	-	187346205	A	G	CALCRL	Liver cancer	liver	carcinoma	Substitution - coding silent	126091511	c.1365A>G	p.K455=	AAACC	COSV66474948	COSM3709263	NA	323	NS	NA	NA
CALML3	chr10	5525488	5525492	5	+	5525490	A	G	CALML3	Liver cancer	liver	carcinoma	Substitution - coding silent	106250488	c.405A>G	p.G135=	GGACA	COSV59450382	COSM3738656	NA	322	NS	NA	NA
CAMK1	chr3	9760715	9760719	5	-	9760717	A	G	CAMK1	Glioma	central_nervous_system	glioma	Substitution - coding silent	98384976	c.684A>G	p.E228=	GAACA	COSV99844925	COSM7460149	NA	329	NS	NA	NA
CAMKK1	chr17	3883133	3883137	5	-	3883135	A	T	CAMKK1	Endometrial carcinoma	endometrium	carcinoma	Substitution - coding silent	98999049	c.555A>T	p.G185=	GGACC	COSV50126526	COSM978659	NA	419	fresh/frozen - NOS	NA	NA
CAMSAP1	chr9	135882919	135882923	5	-	135882921	A	G	CAMSAP1	Liver cancer	liver	carcinoma	Substitution - coding silent	117764680	c.318A>G	p.G106=	GGACA	COSV100410188	COSM8399345	NA	628	NS	NA	NA
CAMTA1	chr1	7664774	7664778	5	+	7664776	A	G	CAMTA1	Skin cancer	skin	malignant_melanoma	Substitution - coding silent	104620928	c.2229A>G	p.G743=	GGACT	COSV57913859	COSM5381543	26214590	NA	fresh/frozen - NOS	NA	NA
CAMTA2	chr17	4970080	4970084	5	-	4970082	A	G	CAMTA2	Colorectal cancer	large_intestine	carcinoma	Substitution - coding silent	124654465	c.3078A>G	p.E1026=	GAACT	COSV52778642	COSM5364398	25957691	NA	NS	NA	NA
CAND1	chr12	67306225	67306229	5	+	67306227	A	T	CAND1	Prostate cancer	prostate	carcinoma	Substitution - coding silent	155630129	c.2559A>T	p.G853=	GGACA	COSV101607349	COSM9097504	NA	435	NS	NA	NA
CAND1	chr12	67305520	67305524	5	+	67305522	A	G	CAND1	Skin cancer	skin	malignant_melanoma	Substitution - coding silent	155629775	c.1854A>G	p.R618=	AGACT	COSV104722697	COSM9398995	28467829	NA	surgery fresh/frozen	NA	NA
CAPRIN2	chr12	30719152	30719156	5	-	30719154	A	G	CAPRIN2_ENST00000395805	Lung cancer	lung	carcinoma	Substitution - coding silent	121618967	c.2115A>G	p.E705=	GAACA	COSV99195397	COSM7827199	NA	417	NS	NA	NA
CAPRIN2	chr12	30724426	30724430	5	-	30724428	A	G	CAPRIN2	Skin cancer	skin	carcinoma	Substitution - coding silent	101819913	c.1929A>G	p.K643=	AAACC	COSV51832287	COSM4452507	25303977	NA	surgery fresh/frozen	NA	NA
CAPRIN2	chr12	30729099	30729103	5	-	30729101	A	G	CAPRIN2	Gastric cancer	stomach	carcinoma	Substitution - coding silent	101818086	c.1329A>G	p.K443=	AAACA	COSV99195813	COSM8494378	NA	683	NS	NA	NA
CAPZB	chr1	19448841	19448845	5	-	19448843	A	G	CAPZB_ENST00000264203	Urinary tract cancer	urinary_tract	carcinoma	Substitution - coding silent	103271004	c.72A>G	p.E24=	GAACC	COSV51648909	COSM7143872	NA	413	NS	NA	NA
CARD6	chr5	40843280	40843284	5	+	40843282	A	G	CARD6	Endometrial carcinoma	endometrium	carcinoma	Substitution - coding silent	102150910	c.414A>G	p.E138=	GAACA	COSV99620421	COSM8979266	NA	419	NS	NA	NA
CARMIL1	chr6	25594448	25594452	5	+	25594450	A	G	CARMIL1	Colorectal cancer	large_intestine	carcinoma	Substitution - coding silent	104532127	c.3042A>G	p.E1014=	GAACA	COSV61515158	COSM1442526	NA	376	NS	NA	NA
CARMIL1	chr6	25581380	25581384	5	+	25581382	A	G	CARMIL1	Lung cancer	lung	carcinoma	Substitution - coding silent	104532842	c.2949A>G	p.E983=	GAACA	COSV61513445	COSM3948854	NA	583	NS	NA	NA
CASKIN2	chr17	75504231	75504235	5	-	75504233	A	G	CASKIN2	Lung cancer	lung	carcinoma	Substitution - coding silent	107091072	c.1449A>G	p.E483=	GAACA	COSV100051123	COSM8680646	NA	418	NS	NA	NA
CASP8	chr2	201285064	201285068	5	+	201285066	A	G	CASP8	Colorectal cancer	large_intestine	carcinoma	Substitution - coding silent	108819312	c.1230A>G	p.K410=	AAACC	COSV51857922	COSM6854402	28978093	NA	surgery fresh/frozen	NA	NA
CASP8	chr2	201276857	201276861	5	+	201276859	A	G	CASP8	Colorectal cancer	large_intestine	carcinoma	Substitution - coding silent	108831505	c.870A>G	p.K290=	AAACC	COSV99965527	COSM7612429	NA	376	NS	NA	NA
CASP8AP2	chr6	89863807	89863811	5	+	89863809	A	G	CASP8AP2	Colorectal cancer	large_intestine	carcinoma	Substitution - coding silent	159097153	c.2100A>G	p.K700=	AAACA	COSV52746482	COSM1446434	22810696	376	NS	NA	NA
CASP9	chr1	15518175	15518179	5	-	15518177	A	G	CASP9	Glioma	central_nervous_system	glioma	Substitution - coding silent	108931302	c.351A>G	p.K117=	AAACC	COSV100423987	COSM7482387	NA	329	NS	NA	NA
CASS4	chr20	56453124	56453128	5	+	56453126	A	G	CASS4	Endometrial carcinoma	endometrium	carcinoma	Substitution - coding silent	111066617	c.1950A>G	p.G650=	GGACA	COSV100824987	COSM8875060	NA	419	NS	NA	NA
CASS4	chr20	56452083	56452087	5	+	56452085	A	G	CASS4	Lung cancer	lung	carcinoma	Substitution - coding silent	111065666	c.909A>G	p.K303=	AAACT	COSV100824960	COSM7834562	NA	418	NS	NA	NA
CAST	chr5	96765272	96765276	5	+	96765274	A	G	CAST	Endometrial carcinoma	endometrium	carcinoma	Substitution - coding silent	121666014	c.1863A>G	p.G621=	GGACA	COSV57087329	COSM1071454	NA	419	fresh/frozen - NOS	NA	NA
CATSPERE	chr1	244561088	244561092	5	+	244561090	A	G	CATSPERE	Colorectal cancer	large_intestine	carcinoma	Substitution - coding silent	109661980	c.1452A>G	p.G484=	GGACA	COSV63682033	COSM2051350	24755471	NA	cell-line	NA	NA
CBLL1	chr7	107748981	107748985	5	+	107748983	A	G	CBLL1	Endometrial carcinoma	endometrium	carcinoma	Substitution - coding silent	129937671	c.117A>G	p.K39=	AAACC	COSV99755470	COSM8842233	NA	419	NS	NA	NA
CBR1	chr21	36071048	36071052	5	+	36071050	A	G	CBR1	Skin cancer	skin	malignant_melanoma	Substitution - coding silent	100500439	c.390A>G	p.K130=	AAACC	COSV51739988	COSM5392867	26214590	NA	fresh/frozen - NOS	NA	NA
CBR3	chr21	36137923	36137927	5	+	36137925	A	G	CBR3	Glioma	central_nervous_system	glioma	Substitution - coding silent	100502552	c.390A>G	p.K130=	AAACC	COSV99289792	COSM7481364	NA	329	NS	NA	NA
CBWD1	chr9	154793	154797	5	-	154795	A	G	CBWD1	Liver cancer	liver	carcinoma	Substitution - coding silent	116839036	c.576A>G	p.R192=	AGACA	COSV58698398	COSM4407118	NA	381	fresh/frozen - NOS	rs2785333	NA
CCDC102B	chr18	68897288	68897292	5	+	68897290	A	G	CCDC102B	Colorectal cancer	large_intestine	carcinoma	Substitution - coding silent	110766578	c.1125A>G	p.G375=	GGACT	COSV100103139	COSM7551947	NA	376	NS	NA	NA
CCDC110	chr4	185459847	185459851	5	-	185459849	A	G	CCDC110	Colorectal cancer	large_intestine	carcinoma	Substitution - coding silent	104245583	c.738A>G	p.K246=	AAACA	COSV105141876	COSM9856410	30038269	NA	surgery fresh/frozen	NA	NA
CCDC127	chr5	205382	205386	5	-	205384	A	G	CCDC127	Lung cancer	lung	carcinoma	Substitution - coding silent	99751311	c.696A>G	p.R232=	AGACT	COSV57256333	COSM6529406	27923066	NA	surgery fresh/frozen	NA	NA
CCDC136	chr7	128801326	128801330	5	+	128801328	A	G	CCDC136	Lung cancer	lung	carcinoma	Substitution - coding silent	100899169	c.489A>G	p.E163=	GAACA	COSV99923639	COSM7443342	30224629	NA	surgery - NOS	NA	NA
CCDC138	chr2	108816019	108816023	5	+	108816021	A	G	CCDC138	Colorectal cancer	large_intestine	carcinoma	Substitution - coding silent	102827681	c.1122A>G	p.K374=	AAACA	COSV105884417	COSM9941327	30239619	NA	surgery - NOS	NA	NA
CCDC14	chr3	123915167	123915171	5	-	123915169	A	G	CCDC14	Prostate cancer	prostate	carcinoma	Substitution - coding silent	143116206	c.2349A>G	p.K783=	AAACT	COSV59945511	COSM5558204	26000489	NA	surgery - NOS	NA	NA
CCDC14	chr3	123915194	123915198	5	-	123915196	A	G	CCDC14	Gastric cancer	stomach	carcinoma	Substitution - coding silent	143111779	c.2322A>G	p.G774=	GGACT	COSV59945123	COSM4112922	NA	541	NS	NA	NA
CCDC141	chr2	178845669	178845673	5	-	178845671	A	G	CCDC141_ENST00000443758	Prostate cancer	prostate	carcinoma	Substitution - coding silent	131975006	c.3429A>G	p.E1143=	GAACC	COSV55370246	COSM6359135	NA	675	NS	NA	NA
CCDC160	chrX	134245266	134245270	5	+	134245268	A	G	CCDC160	Lung cancer	lung	carcinoma	Substitution - coding silent	147296668	c.468A>G	p.E156=	GAACT	COSV66251508	COSM404202	22980975	NA	surgery - NOS	NA	NA
CCDC170	chr6	151596353	151596357	5	+	151596355	A	G	CCDC170	Endometrial carcinoma	endometrium	carcinoma	Substitution - coding silent	102142839	c.1488A>G	p.R496=	AGACT	COSV99498536	COSM8932817	NA	419	NS	NA	NA
CCDC170	chr6	151615566	151615570	5	+	151615568	A	G	CCDC170	Lung cancer	lung	carcinoma	Substitution - coding silent	102138870	c.1836A>G	p.E612=	GAACA	COSV53344517	COSM5659268	26168399	NA	surgery fresh/frozen	NA	NA
CCDC173	chr2	169646058	169646062	5	-	169646060	A	G	CCDC173	Colorectal cancer	large_intestine	carcinoma	Substitution - coding silent	131393822	c.1440A>G	p.E480=	GAACT	COSV53644014	COSM289428	22810696	375	NS	NA	NA
CCDC18	chr1	93217834	93217838	5	+	93217836	A	G	CCDC18	Colorectal cancer	large_intestine	carcinoma	Substitution - coding silent	104980963	c.1926A>G	p.E642=	GAACA	COSV100159975	COSM7577359	NA	376	NS	NA	NA
CCDC18	chr1	93212231	93212235	5	+	93212233	A	G	CCDC18	Urinary tract cancer	urinary_tract	carcinoma	Substitution - coding silent	104977925	c.1467A>G	p.E489=	GAACC	COSV58145025	COSM414731	NA	413	fresh/frozen - NOS	NA	NA
CCDC180	chr9	97343517	97343521	5	+	97343519	A	G	CCDC180	Lung cancer	lung	carcinoma	Substitution - coding silent	152704643	c.2586A>G	p.E862=	GAACA	COSV63829709	COSM6181637	NA	417	fresh/frozen - NOS	NA	NA
CCDC180	chr9	97314423	97314427	5	+	97314425	A	G	CCDC180	Gastric cancer	stomach	carcinoma	Substitution - coding silent	152703514	c.624A>G	p.G208=	GGACT	COSV100827417	COSM8620295	NA	683	NS	NA	NA
CCDC186	chr10	114151198	114151202	5	-	114151200	A	G	CCDC186	Colorectal cancer	large_intestine	carcinoma	Substitution - coding silent	112802792	c.780A>G	p.E260=	GAACT	COSV100991100	COSM7576431	NA	376	NS	NA	NA
CCDC186	chr10	114157603	114157607	5	-	114157605	A	G	CCDC186	Liver cancer	liver	carcinoma	Substitution - coding silent	112804162	c.708A>G	p.E236=	GAACT	COSV65159398	COSM4778928	NA	322	NS	NA	NA
CCDC191	chr3	113980729	113980733	5	-	113980731	A	G	CCDC191	Endometrial carcinoma	endometrium	carcinoma	Substitution - coding silent	103618939	c.2226A>G	p.E742=	GAACA	COSV99878604	COSM8885024	NA	419	NS	NA	NA
CCDC191	chr3	114053607	114053611	5	-	114053609	A	G	CCDC191	Gastric cancer	stomach	carcinoma	Substitution - coding silent	103618147	c.117A>G	p.E39=	GAACA	COSV99846888	COSM8218812	NA	541	NS	NA	NA
CCDC25	chr8	27748080	27748084	5	-	27748082	A	G	CCDC25	Gastric cancer	stomach	carcinoma	Substitution - coding silent	112311219	c.546A>G	p.E182=	GAACT	COSV100738267	COSM8615327	NA	683	NS	NA	NA
CCDC28A	chr6	138773771	138773775	5	+	138773773	A	G	CCDC28A	Endometrial carcinoma	endometrium	carcinoma	Substitution - coding silent	169487398	c.99A>G	p.K33=	AAACA	COSV100236431	COSM8851677	NA	419	fresh/frozen - NOS	NA	NA
CCDC30	chr1	42654002	42654006	5	+	42654004	A	G	CCDC30	Colorectal cancer	large_intestine	carcinoma	Substitution - coding silent	106362894	c.2328A>G	p.E776=	GAACA	COSV59246278	COSM1342705	NA	376	NS	NA	NA
CCDC32	chr15	40553975	40553979	5	-	40553977	A	G	CCDC32	Blood cancer	haematopoietic_and_lymphoid_tissue	lymphoid_neoplasm	Substitution - coding silent	160957188	c.579A>G	p.E193=	GAACA	COSV106505346	COSM10192049	36050548	NA	blood-bone marrow	NA	NA
CCDC34	chr11	27357500	27357504	5	-	27357502	A	G	CCDC34	Colorectal cancer	large_intestine	carcinoma	Substitution - coding silent	108819299	c.399A>G	p.K133=	AAACA	COSV58727035	COSM1353325	22810696	376	NS	NA	NA
CCDC47	chr17	63746903	63746907	5	-	63746905	A	G	CCDC47	Colorectal cancer	large_intestine	carcinoma	Substitution - coding silent	99188401	c.1428A>G	p.K476=	AAACA	COSV99853950	COSM7568481	NA	376	NS	NA	NA
CCDC50	chr3	191375109	191375113	5	+	191375111	A	G	CCDC50	Lung cancer	lung	carcinoma	Substitution - coding silent	118331807	c.498A>G	p.R166=	AGACC	COSV101165235	COSM7797898	NA	417	NS	NA	NA
CCDC59	chr12	82357140	82357144	5	-	82357142	A	G	CCDC59	Liver cancer	liver	other	Substitution - coding silent	103275403	c.282A>G	p.K94=	AAACA	COSV50263242	COSM7197039	NA	323	NS	NA	NA
CCDC77	chr12	433222	433226	5	+	433224	A	G	CCDC77	Gastric cancer	stomach	carcinoma	Substitution - coding silent	102242152	c.723A>G	p.E241=	GAACA	COSV53475615	COSM1639168	22037554	NA	fresh/frozen - NOS	NA	NA
CCDC8	chr19	46412356	46412360	5	-	46412358	A	G	CCDC8	Colorectal cancer	large_intestine	carcinoma	Substitution - coding silent	104161469	c.453A>G	p.E151=	GAACT	COSV56773844	COSM5481534	NA	646	NS	NA	NA
CCDC82	chr11	96384011	96384015	5	-	96384013	A	G	CCDC82	Endometrial carcinoma	endometrium	carcinoma	Substitution - coding silent	179937418	c.735A>G	p.E245=	GAACT	COSV53595550	COSM933663	NA	419	fresh/frozen - NOS	NA	NA
CCDC85A	chr2	56384344	56384348	5	+	56384346	A	T	CCDC85A	Ovary cancer	ovary	carcinoma	Substitution - coding silent	123510744	c.1653A>T	p.G551=	GGACC	COSV68153889	COSM1327023	NA	331	NS	NA	NA
CCDC85A	chr2	56192981	56192985	5	+	56192983	A	G	CCDC85A	Prostate cancer	prostate	carcinoma	Substitution - coding silent	123511272	c.783A>G	p.K261=	AAACC	COSV68153884	COSM243537	22610119	NA	surgery fresh/frozen	NA	NA
CCDC88A	chr2	55334986	55334990	5	-	55334988	A	G	CCDC88A	Endometrial carcinoma	endometrium	carcinoma	Substitution - coding silent	107907459	c.1833A>G	p.R611=	AGACA	COSV99711076	COSM8818917	NA	419	NS	NA	NA
CCDC88A	chr2	55317582	55317586	5	-	55317584	A	G	CCDC88A	Colorectal cancer	large_intestine	carcinoma	Substitution - coding silent	107898301	c.3579A>G	p.E1193=	GAACA	COSV55067667	COSM4670067	25344691	NA	NS	NA	NA
CCDC88A	chr2	55315977	55315981	5	-	55315979	A	G	CCDC88A	Gastric cancer	stomach	carcinoma	Substitution - coding silent	107903956	c.3879A>G	p.E1293=	GAACA	COSV99711442	COSM8553820	NA	683	NS	NA	NA
CCDC88B	chr11	64357186	64357190	5	+	64357188	A	G	CCDC88B_ENST00000359902	Others	cervix	carcinoma	Substitution - coding silent	109478676	c.1839A>G	p.G613=	GGACC	COSV53701335	COSM4838831	NA	415	NS	NA	NA
CCDC88B	chr11	64344630	64344634	5	+	64344632	A	G	CCDC88B	Endometrial carcinoma	endometrium	carcinoma	Substitution - coding silent	112865152	c.2091A>G	p.K697=	AAACC	COSV100105168	COSM8892907	NA	419	NS	NA	NA
CCDC90B	chr11	83273668	83273672	5	-	83273670	A	G	CCDC90B_ENST00000529073	Colorectal cancer	large_intestine	carcinoma	Substitution - coding silent	151329551	c.537A>G	p.K179=	AAACA	COSV104390263	COSM9261699	29937994	NA	surgery fresh/frozen	rs190805303	NA
CCDC91	chr12	28362441	28362445	5	+	28362443	A	G	CCDC91	Colorectal cancer	large_intestine	carcinoma	Substitution - coding silent	154986468	c.582A>G	p.K194=	AAACA	COSV100081735	COSM7596992	NA	376	NS	NA	NA
CCDC97	chr19	41322674	41322678	5	+	41322676	A	G	CCDC97	Endometrial carcinoma	endometrium	carcinoma	Substitution - coding silent	98713224	c.993A>G	p.E331=	GAACC	COSV54190021	COSM997010	NA	419	fresh/frozen - NOS	NA	NA
CCDC9B	chr15	40336792	40336796	5	-	40336794	A	G	CCDC9B	Liver cancer	liver	carcinoma	Substitution - coding silent	162554768	c.894A>G	p.K298=	AAACT	COSV66874714	COSM4938917	NA	628	NS	NA	NA
CCL28	chr5	43381933	43381937	5	-	43381935	A	G	CCL28	Kidney cancer	kidney	carcinoma	Substitution - coding silent	109164022	c.309A>G	p.K103=	AAACA	COSV63150188	COSM1137350	NA	416	fresh/frozen - NOS	NA	NA
CCN3	chr8	119419190	119419194	5	+	119419192	A	G	CCN3	Colorectal cancer	large_intestine	carcinoma	Substitution - coding silent	100445874	c.624A>G	p.E208=	GAACA	COSV52385447	COSM7262476	NA	646	NS	NA	NA
CCN4	chr8	133227521	133227525	5	+	133227523	A	T	CCN4_ENST00000517423	Endometrial carcinoma	endometrium	carcinoma	Substitution - coding silent	147985873	c.462A>T	p.G154=	GGACA	COSV51532381	COSM1096350	NA	419	fresh/frozen - NOS	NA	NA
CCNB1IP1	chr14	20311674	20311678	5	-	20311676	A	G	CCNB1IP1	Endometrial carcinoma	endometrium	carcinoma	Substitution - coding silent	131953791	c.708A>G	p.R236=	AGACC	COSV62302609	COSM954195	NA	419	fresh/frozen - NOS	NA	NA
CCNB2	chr15	59107611	59107615	5	+	59107613	A	G	CCNB2	Skin cancer	skin	malignant_melanoma	Substitution - coding silent	99029579	c.210A>G	p.K70=	AAACA	COSV55596491	COSM5383611	26214590	NA	fresh/frozen - NOS	NA	NA
CCNG2	chr4	77160730	77160734	5	+	77160732	A	G	CCNG2	Lung cancer	lung	carcinoma	Substitution - coding silent	107170854	c.288A>G	p.K96=	AAACA	COSV100313105	COSM8809339	NA	418	NS	NA	NA
CCNK	chr14	99502865	99502869	5	+	99502867	A	G	CCNK	Breast cancer	breast	carcinoma	Substitution - coding silent	118774959	c.894A>G	p.E298=	GAACC	COSV66274321	COSM3815640	NA	414	NS	NA	NA
CCNL1	chr3	157148359	157148363	5	-	157148361	A	G	CCNL1	Blood cancer	haematopoietic_and_lymphoid_tissue	lymphoid_neoplasm	Substitution - coding silent	103768563	c.1461A>G	p.K487=	AAACA	COSV55819414	COSM5416170	NA	340	blood	NA	NA
CCNT1	chr12	48716623	48716627	5	-	48716625	A	G	CCNT1	Skin cancer	skin	malignant_melanoma	Substitution - coding silent	103601188	c.51A>G	p.E17=	GAACA	COSV104562463	COSM9399002	28467829	NA	surgery fresh/frozen	NA	NA
CCNT2	chr2	134953839	134953843	5	+	134953841	A	G	CCNT2	Kidney cancer	kidney	carcinoma	Substitution - coding silent	103132380	c.1386A>G	p.E462=	GAACA	COSV51474311	COSM475923	NA	416	fresh/frozen - NOS	NA	NA
CCPG1	chr15	55360169	55360173	5	-	55360171	A	G	CCPG1	Skin cancer	skin	malignant_melanoma	Substitution - coding silent	128765118	c.1602A>G	p.R534=	AGACA	COSV51244015	COSM3502544	NA	540	NS	NA	NA
CCSER2	chr10	84371902	84371906	5	+	84371904	A	G	CCSER2	Colorectal cancer	large_intestine	carcinoma	Substitution - coding silent	117312050	c.852A>G	p.E284=	GAACA	COSV99826371	COSM7530867	NA	375	NS	NA	NA
CCSER2	chr10	84372370	84372374	5	+	84372372	A	G	CCSER2	Gastric cancer	stomach	carcinoma	Substitution - coding silent	117316231	c.1320A>G	p.K440=	AAACA	COSV99825660	COSM8587652	NA	683	NS	NA	NA
CCT5	chr5	10254196	10254200	5	+	10254198	A	G	CCT5	Biliary tract carcinoma	biliary_tract	carcinoma	Substitution - coding silent	99366688	c.159A>G	p.G53=	GGACC	COSV54725369	COSM1742949	24185509	NA	fresh/frozen - NOS	NA	NA
CCT5	chr5	10250019	10250023	5	+	10250021	A	G	CCT5_ENST00000503026	Liver cancer	liver	carcinoma	Substitution - coding silent	143788653	c.18A>G	p.G6=	GGACC	COSV54724130	COSN1304063	NA	323	fresh/frozen - NOS	NA	NA
CCZ1	chr7	5925643	5925647	5	+	5925645	A	G	CCZ1	Others	oesophagus	carcinoma	Substitution - coding silent	106216188	c.1407A>G	p.K469=	AAACT	COSV58074250	COSM1246946	23525077	NA	surgery fresh/frozen	NA	NA
CD101	chr1	117025832	117025836	5	+	117025834	A	T	CD101	Gastric cancer	stomach	carcinoma	Substitution - coding silent	113389195	c.2754A>T	p.G918=	GGACA	COSV56718387	COSM4021103	NA	541	NS	NA	NA
CD163	chr12	7496932	7496936	5	-	7496934	A	G	CD163	Others	oesophagus	carcinoma	Substitution - coding silent	110715317	c.978A>G	p.G326=	GGACA	COSV63135841	COSM5035995	NA	535	NS	NA	NA
CD163	chr12	7496932	7496936	5	-	7496934	A	C	CD163	Ovary cancer	ovary	carcinoma	Substitution - coding silent	110714243	c.978A>C	p.G326=	GGACA	COSV105915491	COSM9971067	31477716	NA	surgery fresh/frozen	NA	NA
CD163	chr12	7487892	7487896	5	-	7487894	A	T	CD163	Ovary cancer	ovary	carcinoma	Substitution - coding silent	110722974	c.1614A>T	p.G538=	GGACA	COSV100776177	COSM7498351	NA	331	NS	NA	NA
CD163	chr12	7495122	7495126	5	-	7495124	A	T	CD163	Skin cancer	skin	malignant_melanoma	Substitution - coding silent	110722127	c.1377A>T	p.G459=	GGACT	COSV104668015	COSM9364322	28467829	NA	surgery fresh/frozen	NA	NA
CD163L1	chr12	7398323	7398327	5	-	7398325	A	G	CD163L1	Colorectal cancer	large_intestine	carcinoma	Substitution - coding silent	125106852	c.1698A>G	p.E566=	GAACA	COSV58025752	COSM5485637	NA	646	NS	NA	NA
CD248	chr11	66316297	66316301	5	-	66316299	A	G	CD248	Colorectal cancer	large_intestine	carcinoma	Substitution - coding silent	107924364	c.729A>G	p.E243=	GAACA	COSV60937639	COSM4622256	24755471	NA	cell-line	NA	NA
CD2AP	chr6	47599389	47599393	5	+	47599391	A	G	CD2AP	Blood cancer	haematopoietic_and_lymphoid_tissue	lymphoid_neoplasm	Substitution - coding silent	111896878	c.1365A>G	p.R455=	AGACC	COSV106109710	COSM10096533	26466571	NA	blood-bone marrow	NA	NA
CD2AP	chr6	47612486	47612490	5	+	47612488	A	G	CD2AP	Liver cancer	liver	carcinoma	Substitution - coding silent	111893831	c.1830A>G	p.K610=	AAACT	COSV63761285	COSM4800389	NA	381	NS	NA	NA
CD3EAP	chr19	45408278	45408282	5	+	45408280	A	G	CD3EAP	Blood cancer	haematopoietic_and_lymphoid_tissue	lymphoid_neoplasm	Substitution - coding silent	167381148	c.318A>G	p.G106=	GGACT	COSV56234728	COSM3104133	30545397	NA	cell-line	NA	NA
CD40	chr20	46128900	46128904	5	+	46128902	A	G	CD40	Breast cancer	breast	carcinoma	Substitution - coding silent	113143895	c.696A>G	p.E232=	GAACC	COSV100953761	COSM7664050	NA	414	fresh/frozen - NOS	NA	NA
CD46	chr1	207761287	207761291	5	+	207761289	A	G	CD46	Others	cervix	carcinoma	Substitution - coding silent	108079072	c.516A>G	p.K172=	AAACA	COSV100522755	COSM8656649	NA	415	NS	NA	NA
CD47	chr3	108050586	108050590	5	-	108050588	A	G	CD47	Endometrial carcinoma	endometrium	carcinoma	Substitution - coding silent	109950621	c.924A>G	p.E308=	GAACC	COSV100790156	COSM8942988	NA	419	NS	NA	NA
CD70	chr19	6586336	6586340	5	-	6586338	A	G	CD70	Breast cancer	breast	carcinoma	Substitution - coding silent	124882632	c.264A>G	p.G88=	GGACC	COSV55565934	COSM6586106	28027327	NA	fresh/frozen - NOS	NA	NA
CD99L2	chrX	150795223	150795227	5	-	150795225	A	G	CD99L2	Colorectal cancer	large_intestine	carcinoma	Substitution - coding silent	171726099	c.423A>G	p.K141=	AAACC	COSV60935408	COSM6624003	27149842	NA	NS	NA	NA
CD99L2	chrX	150770309	150770313	5	-	150770311	A	G	CD99L2	Skin cancer	skin	malignant_melanoma	Substitution - coding silent	171726523	c.744A>G	p.E248=	GAACC	COSV60938561	COSM3559044	NA	540	NS	NA	NA
CDADC1	chr13	49255860	49255864	5	+	49255862	A	G	CDADC1	Endometrial carcinoma	endometrium	carcinoma	Substitution - coding silent	99880605	c.201A>G	p.G67=	GGACC	COSV51911065	COSM947845	NA	419	fresh/frozen - NOS	NA	NA
CDC14A	chr1	100496018	100496022	5	+	100496020	A	G	CDC14A	Colorectal cancer	large_intestine	carcinoma	Substitution - coding silent	110884033	c.1269A>G	p.G423=	GGACA	COSV60560983	COSM4670606	25344691	NA	NS	NA	NA
CDC23	chr5	138201379	138201383	5	-	138201381	A	G	CDC23	Liver cancer	liver	carcinoma	Substitution - coding silent	122629620	c.483A>G	p.K161=	AAACA	COSV67508331	COSM4927874	NA	628	NS	NA	NA
CDC25C	chr5	138287176	138287180	5	-	138287178	A	C	CDC25C	Lung cancer	lung	carcinoma	Substitution - coding silent	104072225	c.1017A>C	p.G339=	GGACA	COSV100086595	COSM8779104	NA	418	NS	NA	NA
CDC27	chr17	47137317	47137321	5	-	47137319	A	G	CDC27	Breast cancer	breast	carcinoma	Substitution - coding silent	155862189	c.1764A>G	p.E588=	GAACA	COSV50377185	COSM3819800	NA	414	NS	rs11570543	NA
CDC27	chr17	47169926	47169930	5	-	47169928	A	T	CDC27	Lung cancer	lung	carcinoma	Substitution - coding silent	155882063	c.366A>T	p.G122=	GGACA	COSV99294872	COSM8718417	NA	418	NS	NA	NA
CDC42BPA	chr1	227160625	227160629	5	-	227160627	A	G	CDC42BPA	Glioma	central_nervous_system	glioma	Substitution - coding silent	111061055	c.609A>G	p.K203=	AAACC	COSV62014812	COSM3966309	NA	545	NS	NA	NA
CDC42BPA	chr1	227072294	227072298	5	-	227072296	A	G	CDC42BPA	Colorectal cancer	large_intestine	carcinoma	Substitution - coding silent	111038667	c.2739A>G	p.K913=	AAACT	COSV62001341	COSM1962274	24755471	NA	cell-line	NA	NA
CDC42BPA	chr1	227139581	227139585	5	-	227139583	A	G	CDC42BPA	Colorectal cancer	large_intestine	carcinoma	Substitution - coding silent	111056065	c.1383A>G	p.K461=	AAACT	COSV62016576	COSM7273941	NA	646	NS	NA	NA
CDC5L	chr6	44445790	44445794	5	+	44445792	A	G	CDC5L	Colorectal cancer	large_intestine	carcinoma	Substitution - coding silent	115110698	c.2229A>G	p.E743=	GAACA	COSV65175201	COSM3352634	NA	670	organoid culture	NA	NA
CDC7	chr1	91524100	91524104	5	+	91524102	A	G	CDC7	Gastric cancer	stomach	carcinoma	Substitution - coding silent	128972476	c.1392A>G	p.R464=	AGACT	COSV99319471	COSM8177653	NA	541	NS	NA	NA
CDC73	chr1	193150322	193150326	5	+	193150324	A	G	CDC73	Colorectal cancer	large_intestine	carcinoma	Substitution - coding silent	110421533	c.849A>G	p.K283=	AAACA	COSV104679589	COSM9412218	27612425	NA	surgery fresh/frozen	NA	NA
CDCP1	chr3	45085735	45085739	5	-	45085737	A	G	CDCP1	Skin cancer	skin	malignant_melanoma	Substitution - coding silent	98749465	c.2412A>G	p.E804=	GAACC	COSV56103472	COSM3594326	28467829	NA	surgery fresh/frozen	NA	NA
CDH12	chr5	21752008	21752012	5	-	21752010	A	G	CDH12	Liver cancer	liver	other	Substitution - coding silent	118213591	c.2112A>G	p.R704=	AGACC	COSV66431431	COSM7185770	NA	323	NS	NA	NA
CDK12	chr17	39501294	39501298	5	+	39501296	A	G	CDK12	Colorectal cancer	large_intestine	carcinoma	Substitution - coding silent	130797598	c.2466A>G	p.G822=	GGACT	COSV70999332	COSM2837893	24755471	NA	cell-line	NA	NA
CDK12	chr17	39520026	39520030	5	+	39520028	A	G	CDK12	Lung cancer	lung	carcinoma	Substitution - coding silent	130801467	c.3036A>G	p.E1012=	GAACA	COSV71003094	COSM6080939	NA	417	fresh/frozen - NOS	NA	NA
CDK13	chr7	39988140	39988144	5	+	39988142	A	G	CDK13	Lung cancer	lung	carcinoma	Substitution - coding silent	99638882	c.1755A>G	p.K585=	AAACC	COSV99475198	COSM8691149	NA	418	NS	NA	NA
CDK13	chr7	39951524	39951528	5	+	39951526	A	G	CDK13	Others	oesophagus	carcinoma	Substitution - coding silent	99634410	c.885A>G	p.E295=	GAACC	COSV99475744	COSM7843491	NA	535	NS	NA	NA
CDK19	chr6	110621126	110621130	5	-	110621128	A	G	CDK19	Gastric cancer	stomach	carcinoma	Substitution - coding silent	111284666	c.1353A>G	p.G451=	GGACC	COSV100098395	COSM8468421	NA	683	NS	NA	NA
CDK5RAP1	chr20	33397012	33397016	5	-	33397014	A	T	CDK5RAP1	Lung cancer	lung	carcinoma	Substitution - coding silent	109454786	c.51A>T	p.G17=	GGACC	COSV100212009	COSM8665759	NA	417	NS	NA	NA
CDK5RAP2	chr9	120407110	120407114	5	-	120407112	A	G	CDK5RAP2	Glioma	central_nervous_system	glioma	Substitution - coding silent	110558413	c.4863A>G	p.E1621=	GAACA	COSV100575619	COSM9188693	28263318	NA	surgery fresh/frozen	NA	NA
CDK5RAP2	chr9	120389246	120389250	5	-	120389248	A	G	CDK5RAP2	Glioma	central_nervous_system	glioma	Substitution - coding silent	110564496	c.5670A>G	p.R1890=	AGACC	COSV100574926	COSM7485415	NA	329	NS	NA	NA
CDK5RAP2	chr9	120518485	120518489	5	-	120518487	A	G	CDK5RAP2	Colorectal cancer	large_intestine	carcinoma	Substitution - coding silent	110561822	c.1251A>G	p.R417=	AGACT	COSV62575535	COSM4671172	25344691	NA	NS	NA	NA
CDK6	chr7	92774766	92774770	5	-	92774768	A	G	CDK6	Endometrial carcinoma	endometrium	carcinoma	Substitution - coding silent	101205974	c.297A>G	p.E99=	GAACA	COSV99721522	COSM9005618	NA	419	NS	NA	NA
CDKL5	chrX	18628548	18628552	5	+	18628550	A	G	CDKL5	Colorectal cancer	large_intestine	carcinoma	Substitution - coding silent	115386299	c.2676A>G	p.E892=	GAACC	COSV66112004	COSM6625681	27149842	NA	NS	NA	NA
CDKL5	chrX	18609519	18609523	5	+	18609521	A	G	CDKL5	Liver cancer	liver	carcinoma	Substitution - coding silent	115383955	c.2103A>G	p.R701=	AGACA	COSV101184262	COSM8407828	NA	628	NS	NA	NA
CDKN2A	chr9	21971010	21971014	5	-	21971012	A	T	CDKN2A_ENST00000530628	Blood cancer	haematopoietic_and_lymphoid_tissue	lymphoid_neoplasm	Substitution - coding silent	154046758	c.390A>T	p.G130=	GGACC	COSV58726748	COSM13703	7795238	NA	blood-bone marrow	NA	NA
CDKN2AIP	chr4	183446396	183446400	5	+	183446398	A	G	CDKN2AIP	Colorectal cancer	large_intestine	carcinoma	Substitution - coding silent	145078991	c.714A>G	p.K238=	AAACA	COSV56627928	COSM4671243	27149842	NA	NS	NA	NA
CDON	chr11	125961810	125961814	5	-	125961812	A	G	CDON	Colorectal cancer	large_intestine	carcinoma	Substitution - coding silent	119195239	c.3543A>G	p.E1181=	GAACC	COSV54997173	COSM1352399	NA	376	NS	NA	NA
CDR1	chrX	140783897	140783901	5	-	140783899	A	G	CDR1	Colorectal cancer	large_intestine	carcinoma	Substitution - coding silent	114732272	c.468A>G	p.R156=	AGACC	COSV65164169	COSM6625766	27149842	NA	NS	NA	NA
CDR2	chr16	22349806	22349810	5	-	22349808	A	G	CDR2	Upper aerodigestive tract cancer	upper_aerodigestive_tract	carcinoma	Substitution - coding silent	103022356	c.234A>G	p.E78=	GAACA	COSV51675824	COSM6446094	28098136	NA	surgery-fixed	NA	NA
CDR2L	chr17	75003964	75003968	5	+	75003966	A	G	CDR2L	Blood cancer	haematopoietic_and_lymphoid_tissue	haematopoietic_neoplasm	Substitution - coding silent	108437927	c.1290A>G	p.E430=	GAACA	COSV61501047	COSM437358	NA	544	blood-bone marrow	rs3744203	rs3744203
CDT1	chr16	88805498	88805502	5	+	88805500	A	G	CDT1	Lung cancer	lung	carcinoma	Substitution - coding silent	103634718	c.549A>G	p.G183=	GGACT	COSV56347983	COSM7236052	NA	583	NS	rs1834065	rs1834065
CDYL	chr6	4892181	4892185	5	+	4892183	A	G	CDYL	Endometrial carcinoma	endometrium	carcinoma	Substitution - coding silent	122919567	c.495A>G	p.K165=	AAACT	COSV100189379	COSM8879167	NA	419	NS	NA	NA
CDYL2	chr16	80684876	80684880	5	-	80684878	A	G	CDYL2	Gastric cancer	stomach	carcinoma	Substitution - coding silent	165183689	c.276A>G	p.R92=	AGACC	COSV73647691	COSM4063046	NA	541	NS	NA	NA
CEBPZ	chr2	37228021	37228025	5	-	37228023	A	G	CEBPZ	Others	oesophagus	carcinoma	Substitution - coding silent	101148543	c.1170A>G	p.K390=	AAACT	COSV50018466	COSM5644223	26873401	NA	NS	NA	NA
CEBPZ	chr2	37228702	37228706	5	-	37228704	A	G	CEBPZ	Upper aerodigestive tract cancer	upper_aerodigestive_tract	carcinoma	Substitution - coding silent	101148109	c.489A>G	p.K163=	AAACA	COSV99135735	COSM8376762	NA	627	NS	NA	NA
CECR2	chr22	17524145	17524149	5	+	17524147	A	G	CECR2	Endometrial carcinoma	endometrium	carcinoma	Substitution - coding silent	118966069	c.495A>G	p.K165=	AAACA	COSV99376887	COSM8837529	NA	419	NS	NA	NA
CELSR1	chr22	46394212	46394216	5	-	46394214	A	C	CELSR1	Colorectal cancer	large_intestine	carcinoma	Substitution - coding silent	100176959	c.5892A>C	p.G1964=	GGACC	COSV53101691	COSM296157	22810696	376	NS	NA	NA
CELSR1	chr22	46534160	46534164	5	-	46534162	A	G	CELSR1	Liver cancer	liver	carcinoma	Substitution - coding silent	100163651	c.3009A>G	p.E1003=	GAACT	COSV53101753	COSM3708328	NA	323	NS	NA	NA
CELSR2	chr1	109265222	109265226	5	+	109265224	A	G	CELSR2	Gastric cancer	stomach	carcinoma	Substitution - coding silent	99072167	c.5640A>G	p.G1880=	GGACA	COSV99602764	COSM8489289	NA	683	NS	NA	NA
CELSR3	chr3	48646802	48646806	5	-	48646804	A	G	CELSR3	Endometrial carcinoma	endometrium	carcinoma	Substitution - coding silent	99190638	c.7254A>G	p.G2418=	GGACT	COSV99372704	COSM8867910	NA	419	NS	NA	NA
CEMIP2	chr9	71750348	71750352	5	-	71750350	A	G	CEMIP2	Glioma	central_nervous_system	glioma	Substitution - coding silent	115382002	c.24A>G	p.G8=	GGACA	COSV100987441	COSM9201214	28263318	NA	surgery fresh/frozen	NA	NA
CEMIP2	chr9	71730189	71730193	5	-	71730191	A	G	CEMIP2	Liver cancer	liver	carcinoma	Substitution - coding silent	115383667	c.1836A>G	p.E612=	GAACA	COSV65487492	COSM3664391	NA	323	NS	NA	NA
CENPC	chr4	67514532	67514536	5	-	67514534	A	G	CENPC	Lung cancer	lung	carcinoma	Substitution - coding silent	100693854	c.984A>G	p.K328=	AAACA	COSV56624078	COSM734973	NA	418	fresh/frozen - NOS	NA	NA
CENPE	chr4	103153120	103153124	5	-	103153122	A	G	CENPE	Endometrial carcinoma	endometrium	carcinoma	Substitution - coding silent	100034140	c.3162A>G	p.E1054=	GAACT	COSV99477236	COSM9049455	NA	419	NS	NA	NA
CENPE	chr4	103161244	103161248	5	-	103161246	A	G	CENPE	Colorectal cancer	large_intestine	carcinoma	Substitution - coding silent	100038932	c.1971A>G	p.E657=	GAACT	COSV54378915	COSM2952339	24755471	NA	cell-line	NA	NA
CENPE	chr4	103139991	103139995	5	-	103139993	A	G	CENPE	Colorectal cancer	large_intestine	carcinoma	Substitution - coding silent	100035147	c.6000A>G	p.E2000=	GAACA	COSV54377768	COSM1426175	NA	376	NS	NA	NA
CENPE	chr4	103145659	103145663	5	-	103145661	A	G	CENPE	Others	meninges	meningioma	Substitution - coding silent	100045716	c.4434A>G	p.E1478=	GAACT	COSV106056005	COSM10074372	27548314	NA	surgery fresh/frozen	NA	NA
CENPE	chr4	103183219	103183223	5	-	103183221	A	G	CENPE	Gastric cancer	stomach	carcinoma	Substitution - coding silent	100046693	c.813A>G	p.K271=	AAACT	COSV54378020	COSM4121083	NA	541	NS	NA	NA
CENPH	chr5	69208201	69208205	5	+	69208203	A	G	CENPH	Breast cancer	breast	carcinoma	Substitution - coding silent	101698403	c.495A>G	p.K165=	AAACA	COSV51585817	COSM5781663	NA	652	NS	NA	NA
CENPJ	chr13	24905378	24905382	5	-	24905380	A	G	CENPJ	Endometrial carcinoma	endometrium	carcinoma	Substitution - coding silent	116790085	c.2658A>G	p.E886=	GAACT	COSV67884378	COSM946240	NA	419	fresh/frozen - NOS	NA	NA
CENPJ	chr13	24912676	24912680	5	-	24912678	A	C	CENPJ	Gastric cancer	stomach	carcinoma	Substitution - coding silent	116791359	c.348A>C	p.G116=	GGACA	COSV101121603	COSM8629900	NA	683	NS	NA	NA
CENPQ	chr6	49488466	49488470	5	+	49488468	A	G	CENPQ	Endometrial carcinoma	endometrium	carcinoma	Substitution - coding silent	106704800	c.594A>G	p.K198=	AAACA	COSV100225890	COSM8875704	NA	419	NS	NA	NA
CEP104	chr1	3829918	3829922	5	-	3829920	A	G	CEP104	Breast cancer	breast	carcinoma	Substitution - coding silent	114473290	c.1914A>G	p.R638=	AGACA	COSV65517537	COSM6353747	NA	669	NS	rs2275829	NA
CEP104	chr1	3852364	3852368	5	-	3852366	A	G	CEP104	Blood cancer	haematopoietic_and_lymphoid_tissue	lymphoid_neoplasm	Substitution - coding silent	114477733	c.42A>G	p.G14=	GGACA	COSV106488552	COSM10199053	36050548	NA	blood-bone marrow	NA	NA
CEP126	chr11	101981895	101981899	5	+	101981897	A	G	CEP126	Endometrial carcinoma	endometrium	carcinoma	Substitution - coding silent	101714011	c.2967A>G	p.G989=	GGACA	COSV99681358	COSM8966764	NA	419	NS	NA	NA
CEP126	chr11	101986993	101986997	5	+	101986995	A	G	CEP126	Endometrial carcinoma	endometrium	carcinoma	Substitution - coding silent	101715479	c.3198A>G	p.E1066=	GAACA	COSV99680623	COSM8868204	NA	419	NS	NA	NA
CEP126	chr11	101987032	101987036	5	+	101987034	A	G	CEP126	Colorectal cancer	large_intestine	carcinoma	Substitution - coding silent	101712169	c.3237A>G	p.R1079=	AGACT	COSV54827847	COSM6693999	27149842	NA	NS	NA	NA
CEP152	chr15	48744278	48744282	5	-	48744280	A	G	CEP152	Breast cancer	breast	carcinoma	Substitution - coding silent	118573016	c.3795A>G	p.E1265=	GAACT	COSV57856652	COSM3816233	NA	414	NS	NA	NA
CEP152	chr15	48752405	48752409	5	-	48752407	A	G	CEP152	Lung cancer	lung	carcinoma	Substitution - coding silent	118561253	c.3408A>G	p.G1136=	GGACC	COSV57863711	COSM6532063	27923066	NA	surgery fresh/frozen	NA	NA
CEP162	chr6	84174767	84174771	5	-	84174769	A	G	CEP162	Endometrial carcinoma	endometrium	carcinoma	Substitution - coding silent	123478912	c.1983A>G	p.E661=	GAACT	COSV100002665	COSM8999559	NA	419	NS	NA	NA
CEP162	chr6	84152935	84152939	5	-	84152937	A	G	CEP162	Kidney cancer	kidney	carcinoma	Substitution - coding silent	123478106	c.3237A>G	p.E1079=	GAACA	COSV57624419	COSM484404	NA	416	fresh/frozen - NOS	NA	NA
CEP192	chr18	13089484	13089488	5	+	13089486	A	G	CEP192	Colorectal cancer	large_intestine	carcinoma	Substitution - coding silent	147081137	c.6024A>G	p.K2008=	AAACA	COSV58065345	COSM6026023	NA	670	organoid culture	NA	NA
CEP250	chr20	35504775	35504779	5	+	35504777	A	G	CEP250	Skin cancer	skin	carcinoma	Substitution - coding silent	122723174	c.6408A>G	p.E2136=	GAACA	COSV61172179	COSM4455016	25303977	NA	surgery fresh/frozen	NA	NA
CEP250	chr20	35502693	35502697	5	+	35502695	A	G	CEP250	Gastric cancer	stomach	carcinoma	Substitution - coding silent	122721906	c.4326A>G	p.G1442=	GGACA	COSV100699164	COSM8196153	NA	541	NS	NA	NA
CEP290	chr12	88096974	88096978	5	-	88096976	A	G	CEP290	Others	cervix	carcinoma	Substitution - coding silent	159385632	c.3015A>G	p.E1005=	GAACA	COSV100467458	COSM8642498	NA	415	NS	NA	NA
CEP290	chr12	88062708	88062712	5	-	88062710	A	G	CEP290	Colorectal cancer	large_intestine	carcinoma	Substitution - coding silent	159381092	c.6339A>G	p.K2113=	AAACT	COSV58348778	COSM1994788	24755471	NA	cell-line	NA	NA
CEP295	chr11	93698978	93698982	5	+	93698980	A	G	CEP295	Endometrial carcinoma	endometrium	carcinoma	Substitution - coding silent	105513751	c.4068A>G	p.E1356=	GAACA	COSV57359787	COSM933376	NA	419	fresh/frozen - NOS	NA	NA
CEP295	chr11	93726981	93726985	5	+	93726983	A	G	CEP295	Kidney cancer	kidney	carcinoma	Substitution - coding silent	105524911	c.6507A>G	p.E2169=	GAACA	COSV57348186	COSM467581	NA	416	fresh/frozen - NOS	NA	NA
CEP295	chr11	93699902	93699906	5	+	93699904	A	G	CEP295	Gastric cancer	stomach	carcinoma	Substitution - coding silent	105517891	c.4992A>G	p.K1664=	AAACC	COSV100292177	COSM8619660	NA	683	NS	NA	NA
CEP350	chr1	180075212	180075216	5	+	180075214	A	G	CEP350	Blood cancer	haematopoietic_and_lymphoid_tissue	lymphoid_neoplasm	Substitution - coding silent	111373736	c.5760A>G	p.E1920=	GAACA	COSV100854812	COSM9163011	30545397	NA	cell-line	NA	NA
CEP350	chr1	180048636	180048640	5	+	180048638	A	G	CEP350	Lung cancer	lung	carcinoma	Substitution - coding silent	111378793	c.4725A>G	p.E1575=	GAACA	COSV62611387	COSM7250371	NA	583	NS	NA	NA
CEP63	chr3	134549123	134549127	5	+	134549125	A	G	CEP63	Endometrial carcinoma	endometrium	carcinoma	Substitution - coding silent	108278824	c.1131A>G	p.E377=	GAACT	COSV59679117	COSM1038671	NA	419	fresh/frozen - NOS	NA	NA
CEP68	chr2	65072849	65072853	5	+	65072851	A	G	CEP68	Colorectal cancer	large_intestine	carcinoma	Substitution - coding silent	113610607	c.1755A>G	p.G585=	GGACT	COSV53126593	COSM6627137	27149842	NA	NS	NA	NA
CEP68	chr2	65072945	65072949	5	+	65072947	A	G	CEP68	Gastric cancer	stomach	carcinoma	Substitution - coding silent	113610648	c.1851A>G	p.E617=	GAACA	COSV53127848	COSM4095165	NA	541	NS	NA	NA
CEP72	chr5	640416	640420	5	+	640418	A	G	CEP72	Blood cancer	haematopoietic_and_lymphoid_tissue	lymphoid_neoplasm	Substitution - coding silent	99500884	c.1353A>G	p.R451=	AGACA	COSV99374371	COSM9159645	30545397	NA	cell-line	rs147312292	NA
CEP83	chr12	94308844	94308848	5	-	94308846	A	G	CEP83	Blood cancer	haematopoietic_and_lymphoid_tissue	lymphoid_neoplasm	Substitution - coding silent	118781945	c.2073A>G	p.K691=	AAACA	COSV51577596	COSM469077	NA	632	NS	NA	NA
CEP83	chr12	94308832	94308836	5	-	94308834	A	G	CEP83	Colorectal cancer	large_intestine	carcinoma	Substitution - coding silent	118780934	c.2085A>G	p.E695=	GAACT	COSV51569181	COSM279657	22810696	376	NS	NA	NA
CEP83	chr12	94379011	94379015	5	-	94379013	A	G	CEP83	Lung cancer	lung	carcinoma	Substitution - coding silent	118784727	c.579A>G	p.E193=	GAACT	COSV60407637	COSM6479463	26503331	NA	surgery fresh/frozen	NA	NA
CEP83	chr12	94370020	94370024	5	-	94370022	A	G	CEP83	Prostate cancer	prostate	carcinoma	Substitution - coding silent	118784893	c.948A>G	p.K316=	AAACA	COSV60411372	COSM3671218	NA	435	NS	NA	NA
CEP85L	chr6	118480448	118480452	5	-	118480450	A	G	CEP85L	Lung cancer	lung	carcinoma	Substitution - coding silent	110061385	c.1818A>G	p.K606=	AAACA	COSV100874102	COSM8714521	NA	418	fresh/frozen - NOS	NA	NA
CEP95	chr17	64536713	64536717	5	+	64536715	A	G	CEP95	Colorectal cancer	large_intestine	carcinoma	Substitution - coding silent	161951618	c.2184A>G	p.E728=	GAACT	COSV73609673	COSM5135590	22810696	376	NS	NA	NA
CEP97	chr3	101764943	101764947	5	+	101764945	A	G	CEP97	Endometrial carcinoma	endometrium	carcinoma	Substitution - coding silent	106135070	c.1992A>G	p.K664=	AAACA	COSV100511587	COSM9049344	NA	419	NS	NA	NA
CEP97	chr3	101755587	101755591	5	+	101755589	A	G	CEP97	Colorectal cancer	large_intestine	carcinoma	Substitution - coding silent	106139260	c.888A>G	p.K296=	AAACA	COSV59125084	COSM6627259	27149842	NA	NS	NA	NA
CEP97	chr3	101727494	101727498	5	+	101727496	A	G	CEP97	Gastric cancer	stomach	carcinoma	Substitution - coding silent	106138558	c.300A>G	p.E100=	GAACT	COSV100512146	COSM8474921	NA	683	NS	NA	NA
CERS2	chr1	150967444	150967448	5	-	150967446	A	G	CERS2	Skin cancer	skin	malignant_melanoma	Substitution - coding silent	99299042	c.558A>G	p.E186=	GAACT	COSV104547099	COSM9420048	28467829	NA	surgery fresh/frozen	NA	NA
CERS4	chr19	8254581	8254585	5	+	8254583	A	G	CERS4	Gastric cancer	stomach	carcinoma	Substitution - coding silent	100094517	c.258A>G	p.K86=	AAACA	COSV99250945	COSM8486909	NA	683	NS	NA	NA
CERS6	chr2	168769564	168769568	5	+	168769566	A	G	CERS6	Skin cancer	skin	malignant_melanoma	Substitution - coding silent	119137627	c.1083A>G	p.E361=	GAACC	COSV99987513	COSM8097704	NA	540	NS	NA	NA
CFAP298	chr21	32609951	32609955	5	-	32609953	A	G	CFAP298	Gastric cancer	stomach	carcinoma	Substitution - coding silent	100409461	c.192A>G	p.G64=	GGACT	COSV51592489	COSM4101245	NA	541	NS	NA	NA
CFAP43	chr10	104161098	104161102	5	-	104161100	A	G	CFAP43	Gastric cancer	stomach	carcinoma	Substitution - coding silent	109143235	c.3477A>G	p.K1159=	AAACA	COSV63853284	COSM4011442	NA	541	NS	NA	NA
CFAP44	chr3	113330397	113330401	5	-	113330399	A	G	CFAP44	Liver cancer	liver	other	Substitution - coding silent	118794149	c.3885A>G	p.E1295=	GAACA	COSV57661309	COSM6341478	NA	660	NS	NA	NA
CFAP53	chr18	50242917	50242921	5	-	50242919	A	G	CFAP53	Endometrial carcinoma	endometrium	carcinoma	Substitution - coding silent	121074583	c.1194A>G	p.K398=	AAACT	COSV68351617	COSM988816	NA	419	fresh/frozen - NOS	NA	NA
CFAP53	chr18	50238663	50238667	5	-	50238665	A	G	CFAP53	Kidney cancer	kidney	carcinoma	Substitution - coding silent	121075809	c.1254A>G	p.E418=	GAACA	COSV68351739	COSM473891	NA	416	fresh/frozen - NOS	NA	NA
CFAP57	chr1	43234348	43234352	5	+	43234350	A	G	CFAP57	Skin cancer	skin	malignant_melanoma	Substitution - coding silent	171434569	c.3297A>G	p.E1099=	GAACC	COSV104682292	COSN31966844	28467829	NA	surgery fresh/frozen	NA	NA
CFAP97	chr4	185190253	185190257	5	-	185190255	A	G	CFAP97	Endometrial carcinoma	endometrium	carcinoma	Substitution - coding silent	133407802	c.942A>G	p.K314=	AAACA	COSV99703633	COSM9021458	NA	419	fresh/frozen - NOS	NA	NA
CFAP97	chr4	185175913	185175917	5	-	185175915	A	G	CFAP97	Colorectal cancer	large_intestine	carcinoma	Substitution - coding silent	133407833	c.1191A>G	p.E397=	GAACT	COSV57109160	COSM4695652	25344691	NA	NS	NA	NA
CFH	chr1	196747281	196747285	5	+	196747283	A	G	CFH	Gastric cancer	stomach	carcinoma	Substitution - coding silent	110368015	c.3666A>G	p.K1222=	AAACT	COSV66407036	COSM4026523	NA	541	NS	NA	NA
CGN	chr1	151524818	151524822	5	+	151524820	A	G	CGN	Skin cancer	skin	malignant_melanoma	Substitution - coding silent	99252731	c.1548A>G	p.E516=	GAACA	COSV54968508	COSM3473694	NA	540	NS	NA	NA
CHAMP1	chr13	114325103	114325107	5	+	114325105	A	G	CHAMP1	Urinary tract cancer	urinary_tract	carcinoma	Substitution - coding silent	177370713	c.1263A>G	p.K421=	AAACC	COSV63523307	COSM7092260	NA	413	NS	NA	NA
CHD1	chr5	98856435	98856439	5	-	98856437	A	G	CHD1	Glioma	central_nervous_system	glioma	Substitution - coding silent	171308587	c.5076A>G	p.E1692=	GAACA	COSV99399829	COSM9205106	28263318	NA	surgery fresh/frozen	NA	NA
CHD1	chr5	98879598	98879602	5	-	98879600	A	G	CHD1	Endometrial carcinoma	endometrium	carcinoma	Substitution - coding silent	171313062	c.3189A>G	p.E1063=	GAACT	COSV52344148	COSM1071549	NA	419	fresh/frozen - NOS	NA	NA
CHD1	chr5	98901047	98901051	5	-	98901049	A	G	CHD1	Colorectal cancer	large_intestine	carcinoma	Substitution - coding silent	171308952	c.621A>G	p.G207=	GGACA	COSV52339024	COSM6627784	27149842	NA	NS	NA	NA
CHD1L	chr1	147284422	147284426	5	+	147284424	A	G	CHD1L	Endometrial carcinoma	endometrium	carcinoma	Substitution - coding silent	112726407	c.1779A>G	p.E593=	GAACA	COSV100787454	COSM8875894	NA	419	NS	NA	NA
CHD2	chr15	92967464	92967468	5	+	92967466	A	G	CHD2	Breast cancer	breast	carcinoma	Substitution - coding silent	119911011	c.2142A>G	p.E714=	GAACA	COSV67708683	COSM434565	NA	414	fresh/frozen - NOS	NA	NA
CHD4	chr12	6591543	6591547	5	-	6591545	A	G	CHD4	Skin cancer	skin	malignant_melanoma	Substitution - coding silent	156097715	c.3261A>G	p.E1087=	GAACA	COSV58897394	COSM5375816	26214590	NA	cell-line	NA	NA
CHD6	chr20	41415313	41415317	5	-	41415315	A	G	CHD6	Glioma	central_nervous_system	glioma	Substitution - coding silent	117309203	c.6810A>G	p.G2270=	GGACA	COSV64690722	COSM3405080	NA	329	surgery fresh/frozen	NA	NA
CHD6	chr20	41420756	41420760	5	-	41420758	A	G	CHD6	Colorectal cancer	large_intestine	carcinoma	Substitution - coding silent	117323896	c.5877A>G	p.K1959=	AAACC	COSV64692788	COSM4642438	24755471	NA	cell-line	NA	NA
CHD6	chr20	41421659	41421663	5	-	41421661	A	G	CHD6	Lung cancer	lung	carcinoma	Substitution - coding silent	117320411	c.4974A>G	p.E1658=	GAACC	COSV64695933	COSM13942	NA	678	cell-line	NA	NA
CHD6	chr20	41404648	41404652	5	-	41404650	A	G	CHD6	Gastric cancer	stomach	carcinoma	Substitution - coding silent	117314377	c.8091A>G	p.E2697=	GAACA	COSV64693207	COSM4098432	NA	541	NS	NA	NA
CHD7	chr8	60856841	60856845	5	+	60856843	A	G	CHD7	Lung cancer	lung	carcinoma	Substitution - coding silent	126530641	c.7563A>G	p.G2521=	GGACT	COSV101418596	COSM7740237	NA	417	NS	NA	NA
CHD7	chr8	60830328	60830332	5	+	60830330	A	G	CHD7	Pancreatic cancer	pancreas	carcinoma	Substitution - coding silent	126537793	c.3531A>G	p.K1177=	AAACT	COSV71108777	COSM3382279	NA	382	NS	NA	NA
CHD7	chr8	60860976	60860980	5	+	60860978	A	G	CHD7	Pancreatic cancer	pancreas	carcinoma	Substitution - coding silent	126543394	c.7683A>G	p.G2561=	GGACA	COSV71108973	COSM4961604	NA	382	NS	NA	NA
CHD9	chr16	53245772	53245776	5	+	53245774	A	T	CHD9	Skin cancer	skin	malignant_melanoma	Substitution - coding silent	131930601	c.3378A>T	p.G1126=	GGACA	COSV54610674	COSM3510231	NA	540	NS	NA	NA
CHD9	chr16	53268096	53268100	5	+	53268098	A	G	CHD9	Others	soft_tissue	sarcoma	Substitution - coding silent	131929210	c.4689A>G	p.G1563=	GGACA	COSV99529485	COSM8460198	NA	635	NS	NA	NA
CHD9	chr16	53156180	53156184	5	+	53156182	A	G	CHD9	Urinary tract cancer	urinary_tract	carcinoma	Substitution - coding silent	131929686	c.93A>G	p.G31=	GGACC	COSV101272100	COSM7644802	NA	413	NS	NA	NA
CHDH	chr3	53821676	53821680	5	-	53821678	A	G	CHDH	Gastric cancer	stomach	carcinoma	Substitution - coding silent	106258332	c.954A>G	p.K318=	AAACT	COSV106101427	COSM10115743	25583476	NA	surgery fresh/frozen	NA	NA
CHMP4B	chr20	33852107	33852111	5	+	33852109	A	G	CHMP4B	Lung cancer	lung	carcinoma	Substitution - coding silent	101743755	c.516A>G	p.E172=	GAACA	COSV54138168	COSM7234490	NA	583	NS	NA	NA
CHMP4B	chr20	33852197	33852201	5	+	33852199	A	G	CHMP4B	Lung cancer	lung	carcinoma	Substitution - coding silent	101741438	c.606A>G	p.K202=	AAACC	COSV99459973	COSM7798648	NA	417	fresh/frozen - NOS	NA	NA
CHMP5	chr9	33271164	33271168	5	+	33271166	A	G	CHMP5	Gastric cancer	stomach	carcinoma	Substitution - coding silent	98845171	c.330A>G	p.K110=	AAACT	COSV56303054	COSM3906882	NA	541	NS	NA	NA
CHORDC1	chr11	90203402	90203406	5	-	90203404	A	G	CHORDC1	Endometrial carcinoma	endometrium	carcinoma	Substitution - coding silent	106173106	c.693A>G	p.R231=	AGACA	COSV57705757	COSM932969	NA	419	fresh/frozen - NOS	NA	NA
CHORDC1	chr11	90205482	90205486	5	-	90205484	A	G	CHORDC1	Liver cancer	liver	carcinoma	Substitution - coding silent	106172395	c.645A>G	p.K215=	AAACA	COSV57705986	COSM4943478	NA	322	NS	NA	NA
CHPF	chr2	219540980	219540984	5	-	219540982	A	G	CHPF	Colorectal cancer	large_intestine	carcinoma	Substitution - coding silent	103267470	c.1032A>G	p.E344=	GAACT	COSV60536113	COSM5354624	25957691	NA	NS	NA	NA
CHRDL1	chrX	110681643	110681647	5	-	110681645	A	G	CHRDL1	Colorectal cancer	large_intestine	carcinoma	Substitution - coding silent	117138775	c.993A>G	p.E331=	GAACT	COSV99488046	COSM7598317	NA	376	NS	NA	NA
CHRDL1	chrX	110700697	110700701	5	-	110700699	A	G	CHRDL1	Upper aerodigestive tract cancer	upper_aerodigestive_tract	carcinoma	Substitution - coding silent	117136806	c.564A>G	p.E188=	GAACA	COSV99488143	COSM8389196	NA	627	NS	NA	NA
CHRM3	chr1	239908331	239908335	5	+	239908333	A	G	CHRM3	Colorectal cancer	large_intestine	carcinoma	Substitution - coding silent	102597265	c.882A>G	p.E294=	GAACT	COSV99697946	COSM7551306	NA	376	NS	NA	NA
CHST1	chr11	45650133	45650137	5	-	45650135	A	G	CHST1	Colorectal cancer	large_intestine	carcinoma	Substitution - coding silent	104611383	c.789A>G	p.K263=	AAACC	COSV57322672	COSM6628819	27149842	NA	NS	NA	NA
CHST6	chr16	75478894	75478898	5	-	75478896	A	G	CHST6	Gastric cancer	stomach	carcinoma	Substitution - coding silent	107342613	c.933A>G	p.G311=	GGACC	COSV100178415	COSM8486130	NA	683	NS	NA	NA
CHST9	chr18	26916956	26916960	5	-	26916958	A	G	CHST9	Lung cancer	lung	carcinoma	Substitution - coding silent	170119969	c.633A>G	p.K211=	AAACA	COSV52448445	COSM5689138	26168399	NA	surgery fresh/frozen	NA	NA
CHTOP	chr1	153645207	153645211	5	+	153645209	A	G	CHTOP	Endometrial carcinoma	endometrium	carcinoma	Substitution - coding silent	110783000	c.690A>G	p.G230=	GGACA	COSV64155566	COSM896374	NA	419	fresh/frozen - NOS	NA	NA
CIC	chr19	42289241	42289245	5	+	42289243	A	C	CIC	Liver cancer	liver	other	Substitution - coding silent	164987216	c.1197A>C	p.G399=	GGACC	COSV50552707	COSM6237852	NA	660	NS	NA	NA
CIC	chr19	42291007	42291011	5	+	42291009	A	G	CIC	Gastric cancer	stomach	carcinoma	Substitution - coding silent	164993181	c.2241A>G	p.G747=	GGACC	COSV50552219	COSM4078719	NA	541	NS	NA	NA
CINP	chr14	102355790	102355794	5	-	102355792	A	G	CINP	Colorectal cancer	large_intestine	carcinoma	Substitution - coding silent	101426332	c.282A>G	p.E94=	GAACT	COSV53737112	COSM7276009	NA	646	NS	NA	NA
CIP2A	chr3	108563189	108563193	5	-	108563191	A	G	CIP2A	Colorectal cancer	large_intestine	carcinoma	Substitution - coding silent	103404799	c.1569A>G	p.E523=	GAACA	COSV55417940	COSM2916981	24755471	NA	cell-line	NA	NA
CIR1	chr2	174350678	174350682	5	-	174350680	A	G	CIR1	Kidney cancer	kidney	carcinoma	Substitution - coding silent	106353094	c.657A>G	p.K219=	AAACA	COSV59596007	COSM3990765	NA	543	NS	NA	NA
CIT	chr12	119770873	119770877	5	-	119770875	A	G	CIT	Blood cancer	haematopoietic_and_lymphoid_tissue	lymphoid_neoplasm	Substitution - coding silent	118641096	c.2118A>G	p.R706=	AGACT	COSV99949888	COSM9163163	30545397	NA	cell-line	NA	NA
CIT	chr12	119710616	119710620	5	-	119710618	A	G	CIT	Colorectal cancer	large_intestine	carcinoma	Substitution - coding silent	118652915	c.4857A>G	p.K1619=	AAACT	COSV55872271	COSM6629419	27149842	NA	NS	NA	NA
CIT	chr12	119776679	119776683	5	-	119776681	A	G	CIT	Lung cancer	lung	carcinoma	Substitution - coding silent	118651909	c.1827A>G	p.K609=	AAACT	COSV55870024	COSM310116	22941188	NA	fresh/frozen - NOS	NA	NA
CIT	chr12	119714271	119714275	5	-	119714273	A	G	CIT	Urinary tract cancer	urinary_tract	carcinoma	Substitution - coding silent	118644093	c.4230A>G	p.G1410=	GGACT	COSV105070004	COSM9529272	25096233	NA	surgery - NOS	NA	NA
CKAP2	chr13	52461079	52461083	5	+	52461081	A	G	CKAP2	Kidney cancer	kidney	carcinoma	Substitution - coding silent	113782425	c.258A>G	p.R86=	AGACC	COSV51623119	COSM469517	NA	416	fresh/frozen - NOS	NA	NA
CKAP2L	chr2	112756640	112756644	5	-	112756642	A	G	CKAP2L	Others	oesophagus	carcinoma	Substitution - coding silent	103577836	c.729A>G	p.K243=	AAACA	COSV56696255	COSM4409132	NA	535	NS	NA	NA
CKAP5	chr11	46762752	46762756	5	-	46762754	A	G	CKAP5	Kidney cancer	kidney	carcinoma	Substitution - coding silent	151839256	c.3900A>G	p.E1300=	GAACC	COSV56365485	COSM466840	NA	416	fresh/frozen - NOS	NA	NA
CKAP5	chr11	46750429	46750433	5	-	46750431	A	G	CKAP5	Skin cancer	skin	malignant_melanoma	Substitution - coding silent	151843408	c.5547A>G	p.G1849=	GGACT	COSV56366988	COSM3447701	NA	540	NS	NA	NA
CKAP5	chr11	46760639	46760643	5	-	46760641	A	G	CKAP5	Gastric cancer	stomach	carcinoma	Substitution - coding silent	151847728	c.4365A>G	p.G1455=	GGACC	COSV56365807	COSM1248366	23525077	NA	surgery fresh/frozen	NA	NA
CKAP5	chr11	46744177	46744181	5	-	46744179	A	G	CKAP5	Gastric cancer	stomach	carcinoma	Substitution - coding silent	151844827	c.5943A>G	p.K1981=	AAACT	COSV56365390	COSM4033081	NA	541	NS	NA	NA
CKAP5	chr11	46808074	46808078	5	-	46808076	A	G	CKAP5	Gastric cancer	stomach	carcinoma	Substitution - coding silent	151841592	c.933A>G	p.K311=	AAACT	COSV56374992	COSM4033094	NA	541	NS	NA	NA
CLASP1	chr2	121425252	121425256	5	-	121425254	A	T	CLASP1	Colorectal cancer	large_intestine	carcinoma	Substitution - coding silent	102131118	c.2097A>T	p.G699=	GGACT	COSV55335805	COSM6629636	27149842	NA	NS	NA	NA
CLASP2	chr3	33688334	33688338	5	-	33688336	A	G	CLASP2_ENST00000359576	Colorectal cancer	large_intestine	carcinoma	Substitution - coding silent	112518295	c.411A>G	p.K137=	AAACA	COSV56278693	COSM3696038	NA	376	NS	NA	NA
CLCC1	chr1	108934698	108934702	5	-	108934700	A	G	CLCC1	Glioma	central_nervous_system	glioma	Substitution - coding silent	108857348	c.1626A>G	p.G542=	GGACA	COSV99915428	COSM7474397	NA	329	NS	NA	NA
CLCC1	chr1	108937294	108937298	5	-	108937296	A	G	CLCC1	Gastric cancer	stomach	carcinoma	Substitution - coding silent	108859547	c.1164A>G	p.R388=	AGACC	COSV56764438	COSM4020263	NA	541	NS	NA	NA
CLCN4	chrX	10185165	10185169	5	+	10185167	A	G	CLCN4	Kidney cancer	kidney	carcinoma	Substitution - coding silent	118241699	c.135A>G	p.R45=	AGACA	COSV101073560	COSM8658990	NA	416	fresh/frozen - NOS	NA	NA
CLDN9	chr16	3013990	3013994	5	+	3013992	A	G	CLDN9	Colorectal cancer	large_intestine	carcinoma	Substitution - coding silent	130533992	c.630A>G	p.G210=	GGACT	COSV60911706	COSM6630054	27149842	NA	NS	NA	NA
CLEC2B	chr12	9854411	9854415	5	-	9854413	A	G	CLEC2B	Glioma	central_nervous_system	glioma	Substitution - coding silent	99683017	c.309A>G	p.G103=	GGACA	COSV99946883	COSM7480771	NA	329	NS	NA	NA
CLGN	chr4	140392371	140392375	5	-	140392373	A	G	CLGN	Endometrial carcinoma	endometrium	carcinoma	Substitution - coding silent	105956091	c.1497A>G	p.K499=	AAACA	COSV57776192	COSM1051443	NA	419	fresh/frozen - NOS	NA	NA
CLGN	chr4	140396191	140396195	5	-	140396193	A	G	CLGN	Gastric cancer	stomach	carcinoma	Substitution - coding silent	105958836	c.897A>G	p.E299=	GAACC	COSV57775254	COSM4122432	NA	541	NS	NA	NA
CLGN	chr4	140400506	140400510	5	-	140400508	A	G	CLGN	Gastric cancer	stomach	carcinoma	Substitution - coding silent	105956931	c.543A>G	p.G181=	GGACC	COSV57774961	COSM4122434	NA	541	NS	NA	NA
CLIC1	chr6	31736287	31736291	5	-	31736289	A	G	CLIC1	Ovary cancer	ovary	carcinoma	Substitution - coding silent	116646241	c.12A>G	p.E4=	GAACA	COSV65210542	COSM79654	21720365	331	NS	NA	NA
CLN5	chr13	76992021	76992025	5	+	76992023	A	G	CLN5	Colorectal cancer	large_intestine	carcinoma	Substitution - coding silent	176548213	c.72A>G	p.G24=	GGACT	COSV66284915	COSM3749252	NA	375	NS	rs7987664	rs7987664
CLPB	chr11	72434168	72434172	5	-	72434170	A	T	CLPB_ENST00000437826	Kidney cancer	kidney	carcinoma	Substitution - coding silent	128050577	c.63A>T	p.G21=	GGACA	COSV53634785	COSM4414039	NA	543	NS	NA	NA
CLPX	chr15	65166695	65166699	5	-	65166697	A	G	CLPX	Endometrial carcinoma	endometrium	carcinoma	Substitution - coding silent	103006699	c.447A>G	p.E149=	GAACC	COSV100269404	COSM9014042	NA	419	NS	NA	NA
CLSPN	chr1	35763305	35763309	5	-	35763307	A	G	CLSPN	Blood cancer	haematopoietic_and_lymphoid_tissue	haematopoietic_neoplasm	Substitution - coding silent	103825102	c.597A>G	p.E199=	GAACA	COSV52049649	COSM5802686	NA	659	blood-bone marrow	NA	NA
CLTC	chr17	59648306	59648310	5	+	59648308	A	G	CLTC	Colorectal cancer	large_intestine	carcinoma	Substitution - coding silent	171473964	c.600A>G	p.G200=	GGACA	COSV52250191	COSM4672953	27149842	NA	NS	NA	NA
CMTM6	chr3	32491822	32491826	5	-	32491824	A	C	CMTM6	Skin cancer	skin	carcinoma	Substitution - coding silent	100531057	c.201A>C	p.G67=	GGACT	COSV52750674	COSM6010864	27592799	NA	fixed - NOS	NA	NA
CMTR1	chr6	37458798	37458802	5	+	37458800	A	G	CMTR1	Colorectal cancer	large_intestine	carcinoma	Substitution - coding silent	118315795	c.966A>G	p.E322=	GAACC	COSV100990882	COSM7572752	NA	376	NS	NA	NA
CMTR1	chr6	37435729	37435733	5	+	37435731	A	G	CMTR1	Gastric cancer	stomach	carcinoma	Substitution - coding silent	118317632	c.102A>G	p.E34=	GAACC	COSV65090455	COSM3873591	NA	541	NS	NA	NA
CMYA5	chr5	79735003	79735007	5	+	79735005	A	G	CMYA5	Endometrial carcinoma	endometrium	carcinoma	Substitution - coding silent	129255179	c.6240A>G	p.E2080=	GAACC	COSV71404478	COSM1070524	NA	419	fresh/frozen - NOS	NA	NA
CMYA5	chr5	79729894	79729898	5	+	79729896	A	G	CMYA5	Colorectal cancer	large_intestine	carcinoma	Substitution - coding silent	129236928	c.1131A>G	p.E377=	GAACC	COSV101484073	COSM7551433	22810696	376	NS	NA	NA
CMYA5	chr5	79734937	79734941	5	+	79734939	A	G	CMYA5	Ovary cancer	ovary	carcinoma	Substitution - coding silent	129260901	c.6174A>G	p.E2058=	GAACA	COSV105940283	COSM9969161	31477716	NA	surgery-fixed	NA	NA
CNGB1	chr16	57919149	57919153	5	-	57919151	A	G	CNGB1	Colorectal cancer	large_intestine	carcinoma	Substitution - coding silent	99866340	c.1905A>G	p.K635=	AAACA	COSV51903315	COSM6631168	27149842	NA	NS	NA	NA
CNNM2	chr10	102919717	102919721	5	+	102919719	A	G	CNNM2	Liver cancer	liver	carcinoma	Substitution - coding silent	112534172	c.1239A>G	p.K413=	AAACT	COSV63996354	COSM4919298	NA	628	NS	NA	NA
CNOT4	chr7	135388828	135388832	5	-	135388830	A	G	CNOT4_ENST00000315544	Glioma	central_nervous_system	glioma	Substitution - coding silent	106470223	c.1692A>G	p.G564=	GGACA	COSV100211963	COSM8260842	NA	545	NS	NA	NA
CNRIP1	chr2	68319240	68319244	5	-	68319242	A	G	CNRIP1	Kidney cancer	kidney	Wilms_tumour	Substitution - coding silent	101978339	c.159A>G	p.K53=	AAACC	COSV55147570	COSM1409044	25670083	NA	fresh/frozen - NOS	rs4671898	NA
CNTNAP4	chr16	76535559	76535563	5	+	76535561	A	G	CNTNAP4	Ovary cancer	ovary	carcinoma	Substitution - coding silent	169573458	c.2772A>G	p.R924=	AGACA	COSV56685581	COSM86562	21720365	331	NS	NA	NA
CNTRL	chr9	121098407	121098411	5	+	121098409	A	G	CNTRL	Liver cancer	liver	other	Substitution - coding silent	114648794	c.645A>G	p.K215=	AAACC	COSV53055077	COSM7310035	NA	660	NS	NA	NA
CNTROB	chr17	7937179	7937183	5	+	7937181	A	G	CNTROB	Glioma	central_nervous_system	glioma	Substitution - coding silent	116439292	c.846A>G	p.E282=	GAACA	COSV100972721	COSM9189230	28263318	NA	surgery fresh/frozen	NA	NA
CNTROB	chr17	7947645	7947649	5	+	7947647	A	G	CNTROB	Colorectal cancer	large_intestine	carcinoma	Substitution - coding silent	116443346	c.2070A>G	p.G690=	GGACC	COSV100972796	COSM7589853	NA	376	NS	NA	NA
COA6	chr1	234383780	234383784	5	+	234383782	A	G	COA6	Endometrial carcinoma	endometrium	carcinoma	Substitution - coding silent	110341486	c.432A>G	p.G144=	GGACA	COSV64017039	COSM905758	NA	419	fresh/frozen - NOS	NA	NA
COBL	chr7	51026655	51026659	5	-	51026657	A	G	COBL	Glioma	central_nervous_system	glioma	Substitution - coding silent	120792734	c.3564A>G	p.E1188=	GAACA	COSV99474460	COSM7486155	NA	329	NS	NA	NA
COBLL1	chr2	164743867	164743871	5	-	164743869	A	G	COBLL1	Lung cancer	lung	carcinoma	Substitution - coding silent	174073957	c.207A>G	p.K69=	AAACC	COSV99528403	COSM8751385	NA	418	NS	NA	NA
COL10A1	chr6	116121427	116121431	5	-	116121429	A	G	COL10A1	Endometrial carcinoma	endometrium	carcinoma	Substitution - coding silent	107740390	c.687A>G	p.G229=	GGACA	COSV99684177	COSM9015328	NA	419	NS	NA	NA
COL10A1	chr6	116121670	116121674	5	-	116121672	A	C	COL10A1	Gastric cancer	stomach	carcinoma	Substitution - coding silent	107741995	c.444A>C	p.G148=	GGACC	COSV105030810	COSM9843328	29703791	NA	organoid culture	NA	NA
COL10A1	chr6	116121778	116121782	5	-	116121780	A	C	COL10A1	Gastric cancer	stomach	carcinoma	Substitution - coding silent	107742010	c.336A>C	p.G112=	GGACT	COSV105030813	COSM9827868	29703791	NA	organoid culture	NA	NA
COL10A1	chr6	116121724	116121728	5	-	116121726	A	T	COL10A1	Gastric cancer	stomach	carcinoma	Substitution - coding silent	107741158	c.390A>T	p.G130=	GGACC	COSV54572466	COSM3857713	NA	541	NS	NA	NA
COL12A1	chr6	75124082	75124086	5	-	75124084	A	G	COL12A1	Glioma	central_nervous_system	glioma	Substitution - coding silent	107764370	c.6735A>G	p.G2245=	GGACA	COSV59391951	COSM743132	NA	672	NS	NA	NA
COL12A1	chr6	75087648	75087652	5	-	75087650	A	G	COL12A1	Others	oesophagus	carcinoma	Substitution - coding silent	107763126	c.9108A>G	p.G3036=	GGACC	COSV59388954	COSM1248744	23525077	NA	surgery fresh/frozen	NA	NA
COL12A1	chr6	75124269	75124273	5	-	75124271	A	G	COL12A1	Ovary cancer	ovary	carcinoma	Substitution - coding silent	107767837	c.6708A>G	p.K2236=	AAACT	COSV59399986	COSM79666	21720365	331	NS	NA	NA
COL12A1	chr6	75105219	75105223	5	-	75105221	A	T	COL12A1	Pancreatic cancer	pancreas	carcinoma	Substitution - coding silent	107764089	c.8250A>T	p.G2750=	GGACC	COSV105230852	COSM9618532	26804919	NA	surgery fresh/frozen	NA	NA
COL12A1	chr6	75183106	75183110	5	-	75183108	A	G	COL12A1	Skin cancer	skin	malignant_melanoma	Substitution - coding silent	107749028	c.1833A>G	p.E611=	GAACT	COSV104642433	COSM9290034	28467829	NA	surgery fresh/frozen	NA	NA
COL12A1	chr6	75090205	75090209	5	-	75090207	A	G	COL12A1	Gastric cancer	stomach	carcinoma	Substitution - coding silent	107759938	c.8844A>G	p.G2948=	GGACC	COSV59405805	COSM3875473	NA	541	NS	NA	NA
COL15A1	chr9	99054647	99054651	5	+	99054649	A	G	COL15A1	Colorectal cancer	large_intestine	carcinoma	Substitution - coding silent	114272092	c.3024A>G	p.G1008=	GGACC	COSV66643084	COSM7292480	NA	646	NS	NA	NA
COL15A1	chr9	99069770	99069774	5	+	99069772	A	G	COL15A1	Lung cancer	lung	carcinoma	Substitution - coding silent	114269038	c.4053A>G	p.G1351=	GGACT	COSV100897660	COSM7806494	NA	417	NS	NA	NA
COL15A1	chr9	99044762	99044766	5	+	99044764	A	G	COL15A1	Gastric cancer	stomach	carcinoma	Substitution - coding silent	114280505	c.2673A>G	p.G891=	GGACC	COSV100897757	COSM8513391	NA	683	NS	NA	NA
COL16A1	chr1	31654815	31654819	5	-	31654817	A	G	COL16A1	Liver cancer	liver	carcinoma	Substitution - coding silent	114012326	c.4332A>G	p.R1444=	AGACA	COSV54701724	COSM4927292	NA	628	NS	NA	NA
COL16A1	chr1	31658501	31658505	5	-	31658503	A	T	COL16A1	Lung cancer	lung	carcinoma	Substitution - coding silent	114002372	c.4005A>T	p.G1335=	GGACA	COSV99595095	COSM8702956	NA	418	NS	NA	NA
COL16A1	chr1	31685640	31685644	5	-	31685642	A	G	COL16A1	Others	soft_tissue	sarcoma	Substitution - coding silent	114004142	c.2013A>G	p.K671=	AAACA	COSV99594544	COSM8448564	NA	635	NS	NA	NA
COL17A1	chr10	104032911	104032915	5	-	104032913	A	G	COL17A1	Lung cancer	lung	carcinoma	Substitution - coding silent	109400602	c.4350A>G	p.G1450=	GGACC	COSV59825015	COSM7251357	NA	583	NS	NA	NA
COL18A1	chr21	45496518	45496522	5	+	45496520	A	T	COL18A1	Endometrial carcinoma	endometrium	carcinoma	Substitution - coding silent	109015876	c.3774A>T	p.G1258=	GGACC	COSV60586649	COSM1031437	NA	419	fresh/frozen - NOS	NA	NA
COL18A1	chr21	45492556	45492560	5	+	45492558	A	G	COL18A1	Colorectal cancer	large_intestine	carcinoma	Substitution - coding silent	109008164	c.3426A>G	p.G1142=	GGACC	COSV60593361	COSM6632677	27149842	NA	NS	NA	NA
COL18A1	chr21	45480796	45480800	5	+	45480798	A	G	COL18A1	Lung cancer	lung	carcinoma	Substitution - coding silent	109011170	c.2796A>G	p.G932=	GGACC	COSV62707933	COSM6161547	NA	417	fresh/frozen - NOS	NA	NA
COL18A1	chr21	45480718	45480722	5	+	45480720	A	C	COL18A1	Others	oesophagus	carcinoma	Substitution - coding silent	109010468	c.2718A>C	p.G906=	GGACC	COSV62699370	COSM5644564	26873401	NA	NS	NA	NA
COL18A1	chr21	45496518	45496522	5	+	45496520	A	C	COL18A1	Skin cancer	skin	malignant_melanoma	Substitution - coding silent	109011201	c.3774A>C	p.G1258=	GGACC	COSV100645435	COSM8067493	NA	540	NS	NA	NA
COL1A2	chr7	94401612	94401616	5	+	94401614	A	C	COL1A2	Others	oesophagus	carcinoma	Substitution - coding silent	100160415	c.273A>C	p.G91=	GGACC	COSV51960089	COSM1248790	23525077	NA	surgery fresh/frozen	NA	NA
COL1A2	chr7	94401600	94401604	5	+	94401602	A	G	COL1A2	Pancreatic cancer	pancreas	carcinoma	Substitution - coding silent	100153248	c.261A>G	p.G87=	GGACT	COSV51964848	COSM4946532	NA	328	NS	NA	NA
COL1A2	chr7	94425120	94425124	5	+	94425122	A	G	COL1A2	Skin cancer	skin	malignant_melanoma	Substitution - coding silent	100152024	c.2679A>G	p.E893=	GAACC	COSV51962043	COSM3642473	NA	540	NS	NA	NA
COL1A2	chr7	94418502	94418506	5	+	94418504	A	G	COL1A2	Gastric cancer	stomach	carcinoma	Substitution - coding silent	100157605	c.1977A>G	p.E659=	GAACC	COSV99798659	COSM8223143	NA	541	NS	NA	NA
COL21A1	chr6	56064597	56064601	5	-	56064599	A	G	COL21A1	Urinary tract cancer	urinary_tract	carcinoma	Substitution - coding silent	98368376	c.2151A>G	p.R717=	AGACA	COSV99777465	COSM7645916	NA	413	NS	NA	NA
COL22A1	chr8	138720749	138720753	5	-	138720751	A	G	COL22A1	Skin cancer	skin	carcinoma	Substitution - coding silent	104089919	c.2343A>G	p.K781=	AAACC	COSV57328221	COSM6869857	24662767	NA	surgery fresh/frozen	NA	NA
COL23A1	chr5	178262230	178262234	5	-	178262232	A	G	COL23A1	Colorectal cancer	large_intestine	carcinoma	Substitution - coding silent	119345624	c.660A>G	p.G220=	GGACA	COSV66786840	COSM3342093	24755471	NA	cell-line	NA	NA
COL23A1	chr5	178263275	178263279	5	-	178263277	A	G	COL23A1	Gastric cancer	stomach	carcinoma	Substitution - coding silent	119346127	c.570A>G	p.G190=	GGACC	COSV101179283	COSM8193626	NA	541	NS	NA	NA
COL24A1	chr1	85868550	85868554	5	-	85868552	A	G	COL24A1	Colorectal cancer	large_intestine	carcinoma	Substitution - coding silent	114978687	c.3267A>G	p.G1089=	GGACC	COSV65302174	COSM2244185	24755471	NA	cell-line	NA	NA
COL24A1	chr1	85875287	85875291	5	-	85875289	A	G	COL24A1	Liver cancer	liver	carcinoma	Substitution - coding silent	115003397	c.3072A>G	p.E1024=	GAACC	COSV65308136	COSM4917161	NA	628	NS	NA	NA
COL27A1	chr9	114205768	114205772	5	+	114205770	A	G	COL27A1	Prostate cancer	prostate	carcinoma	Substitution - coding silent	110709829	c.2181A>G	p.G727=	GGACC	COSV61921654	COSM1472180	NA	435	fresh/frozen - NOS	NA	NA
COL28A1	chr7	7456081	7456085	5	-	7456083	A	G	COL28A1	Colorectal cancer	large_intestine	carcinoma	Substitution - coding silent	119643838	c.1332A>G	p.G444=	GGACC	COSV68081501	COSM4673760	25344691	NA	NS	NA	NA
COL28A1	chr7	7437407	7437411	5	-	7437409	A	G	COL28A1	Colorectal cancer	large_intestine	carcinoma	Substitution - coding silent	119654284	c.1776A>G	p.G592=	GGACC	COSV68081739	COSM3698537	NA	376	NS	NA	NA
COL3A1	chr2	188997372	188997376	5	+	188997374	A	T	COL3A1	Others	bone	Ewing_sarcoma-peripheral_primitive_neuroectodermal_tumour	Substitution - coding silent	105585361	c.1854A>T	p.G618=	GGACC	COSV58593436	COSM4583026	25186949	NA	NS	NA	NA
COL3A1	chr2	188996146	188996150	5	+	188996148	A	G	COL3A1	Glioma	central_nervous_system	glioma	Substitution - coding silent	105582011	c.1632A>G	p.G544=	GGACC	COSV100483382	COSM9189299	28263318	NA	surgery fresh/frozen	NA	NA
COL3A1	chr2	189005362	189005366	5	+	189005364	A	G	COL3A1	Colorectal cancer	large_intestine	carcinoma	Substitution - coding silent	105587763	c.2946A>G	p.K982=	AAACC	COSV58587451	COSM3425867	NA	375	NS	NA	NA
COL3A1	chr2	189009125	189009129	5	+	189009127	A	G	COL3A1	Upper aerodigestive tract cancer	upper_aerodigestive_tract	carcinoma	Substitution - coding silent	105590163	c.3729A>G	p.G1243=	GGACA	COSV100483666	COSM8292057	NA	627	NS	NA	NA
COL4A1	chr13	110242679	110242683	5	-	110242681	A	G	COL4A1	Glioma	central_nervous_system	glioma	Substitution - coding silent	116729724	c.138A>G	p.G46=	GGACA	COSV101011199	COSM8262453	NA	545	NS	NA	NA
COL4A1	chr13	110208886	110208890	5	-	110208888	A	G	COL4A1	Lung cancer	lung	carcinoma	Substitution - coding silent	116732446	c.654A>G	p.G218=	GGACA	COSV101011033	COSM8778919	NA	418	NS	NA	NA
COL4A3	chr2	227246703	227246707	5	+	227246705	A	G	COL4A3	Endometrial carcinoma	endometrium	carcinoma	Substitution - coding silent	119968216	c.408A>G	p.G136=	GGACT	COSV101169707	COSM8860093	NA	419	NS	NA	NA
COL4A3	chr2	227273012	227273016	5	+	227273014	A	T	COL4A3	Lung cancer	lung	carcinoma	Substitution - coding silent	119961220	c.1824A>T	p.G608=	GGACC	COSV67415488	COSM720428	NA	418	fresh/frozen - NOS	NA	NA
COL4A4	chr2	227052400	227052404	5	-	227052402	A	G	COL4A4	Colorectal cancer	large_intestine	carcinoma	Substitution - coding silent	120148110	c.2871A>G	p.G957=	GGACC	COSV61631061	COSM4673840	27149842	NA	NS	NA	NA
COL4A4	chr2	227052343	227052347	5	-	227052345	A	G	COL4A4	Skin cancer	skin	malignant_melanoma	Substitution - coding silent	120166129	c.2928A>G	p.E976=	GAACC	COSV100307543	COSM8108432	NA	540	NS	NA	NA
COL4A4	chr2	227118727	227118731	5	-	227118729	A	G	COL4A4	Skin cancer	skin	malignant_melanoma	Substitution - coding silent	120149743	c.405A>G	p.K135=	AAACC	COSV61632487	COSM3909736	NA	540	NS	NA	NA
COL4A5	chrX	108577979	108577983	5	+	108577981	A	T	COL4A5	Glioma	central_nervous_system	glioma	Substitution - coding silent	108512302	c.639A>T	p.G213=	GGACC	COSV60365291	COSM3973112	NA	545	NS	NA	NA
COL4A5	chrX	108601893	108601897	5	+	108601895	A	G	COL4A5	Colorectal cancer	large_intestine	carcinoma	Substitution - coding silent	108511834	c.2052A>G	p.G684=	GGACT	COSV60366774	COSM4650853	24755471	NA	cell-line	NA	NA
COL4A6	chrX	108187996	108188000	5	-	108187998	A	G	COL4A6	Colorectal cancer	large_intestine	carcinoma	Substitution - coding silent	122608917	c.1617A>G	p.G539=	GGACC	COSV57864696	COSM6633339	27149842	NA	NS	NA	NA
COL4A6	chrX	108164882	108164886	5	-	108164884	A	G	COL4A6	Colorectal cancer	large_intestine	carcinoma	Substitution - coding silent	122609714	c.4014A>G	p.G1338=	GGACT	COSV57864944	COSM3424331	NA	375	NS	NA	NA
COL5A1	chr9	134815974	134815978	5	+	134815976	A	G	COL5A1	Breast cancer	breast	carcinoma	Substitution - coding silent	116011926	c.4110A>G	p.E1370=	GAACC	COSV65668746	COSM1489789	NA	414	fresh/frozen - NOS	NA	NA
COL5A1	chr9	134823452	134823456	5	+	134823454	A	G	COL5A1	Blood cancer	haematopoietic_and_lymphoid_tissue	haematopoietic_neoplasm	Substitution - coding silent	116030979	c.4683A>G	p.G1561=	GGACC	COSV65669577	COSM4417484	NA	544	blood-bone marrow	rs149959668	NA
COL5A1	chr9	134830039	134830043	5	+	134830041	A	G	COL5A1	Colorectal cancer	large_intestine	carcinoma	Substitution - coding silent	116030537	c.5133A>G	p.K1711=	AAACT	COSV65673383	COSM5345738	26071483	NA	surgery - NOS	NA	NA
COL5A1	chr9	134823452	134823456	5	+	134823454	A	C	COL5A1	Urinary tract cancer	urinary_tract	carcinoma	Substitution - coding silent	116022741	c.4683A>C	p.G1561=	GGACC	COSV65673625	COSM7163269	NA	413	NS	rs149959668	NA
COL5A2	chr2	189051432	189051436	5	-	189051434	A	T	COL5A2	Kidney cancer	kidney	carcinoma	Substitution - coding silent	113873244	c.2817A>T	p.G939=	GGACC	COSV100880041	COSM8255245	NA	543	NS	NA	NA
COL5A2	chr2	189098731	189098735	5	-	189098733	A	G	COL5A2	Colorectal cancer	large_intestine	carcinoma	Substitution - coding silent	113867110	c.396A>G	p.G132=	GGACC	COSV105314710	COSM9854551	30038269	NA	surgery fresh/frozen	NA	NA
COL5A2	chr2	189086748	189086752	5	-	189086750	A	C	COL5A2	Colorectal cancer	large_intestine	carcinoma	Substitution - coding silent	113878716	c.666A>C	p.G222=	GGACC	COSV66408967	COSM1404028	NA	376	NS	NA	NA
COL5A2	chr2	189052969	189052973	5	-	189052971	A	T	COL5A2	Lung cancer	lung	carcinoma	Substitution - coding silent	113868120	c.2601A>T	p.G867=	GGACA	COSV66409977	COSM6156259	NA	417	fresh/frozen - NOS	NA	NA
COL5A2	chr2	189058493	189058497	5	-	189058495	A	G	COL5A2	Skin cancer	skin	malignant_melanoma	Substitution - coding silent	113873993	c.2163A>G	p.E721=	GAACC	COSV66410993	COSM234564	22197931	NA	cell-line	NA	NA
COL5A2	chr2	189085191	189085195	5	-	189085193	A	T	COL5A2	Gastric cancer	stomach	carcinoma	Substitution - coding silent	113866475	c.765A>T	p.G255=	GGACC	COSV100880543	COSM8601740	NA	683	NS	NA	NA
COL5A3	chr19	9993054	9993058	5	-	9993056	A	G	COL5A3	Endometrial carcinoma	endometrium	carcinoma	Substitution - coding silent	99265286	c.1761A>G	p.G587=	GGACC	COSV53407171	COSM4627613	NA	419	NS	NA	NA
COL5A3	chr19	9995586	9995590	5	-	9995588	A	T	COL5A3	Skin cancer	skin	malignant_melanoma	Substitution - coding silent	99263046	c.1563A>T	p.G521=	GGACC	COSV53411086	COSM3891414	NA	540	NS	NA	NA
COL5A3	chr19	9989137	9989141	5	-	9989139	A	G	COL5A3	Urinary tract cancer	urinary_tract	carcinoma	Substitution - coding silent	99266968	c.2130A>G	p.G710=	GGACC	COSV53410100	COSM3796553	NA	413	NS	NA	NA
COL6A1	chr21	45987619	45987623	5	+	45987621	A	G	COL6A1	Endometrial carcinoma	endometrium	carcinoma	Substitution - coding silent	112722104	c.771A>G	p.G257=	GGACC	COSV62613539	COSM1031482	NA	419	fresh/frozen - NOS	NA	NA
COL6A3	chr2	237394838	237394842	5	-	237394840	A	G	COL6A3	Endometrial carcinoma	endometrium	carcinoma	Substitution - coding silent	103184385	c.456A>G	p.G152=	GGACA	COSV55106486	COSM1018374	NA	419	fresh/frozen - NOS	NA	NA
COL6A3	chr2	237368619	237368623	5	-	237368621	A	C	COL6A3	Kidney cancer	kidney	carcinoma	Substitution - coding silent	103175519	c.4842A>C	p.G1614=	GGACC	COSV55089306	COSM1494870	NA	416	fresh/frozen - NOS	rs199531763	NA
COL6A3	chr2	237371806	237371810	5	-	237371808	A	G	COL6A3	Liver cancer	liver	other	Substitution - coding silent	103190192	c.4209A>G	p.K1403=	AAACT	COSV55109432	COSM6202957	NA	381	NS	NA	NA
COL7A1	chr3	48583758	48583762	5	-	48583760	A	G	COL7A1	Endometrial carcinoma	endometrium	carcinoma	Substitution - coding silent	108546072	c.4299A>G	p.G1433=	GGACC	COSV100095096	COSM8952879	NA	419	NS	NA	NA
COL7A1	chr3	48573703	48573707	5	-	48573705	A	G	COL7A1	Endometrial carcinoma	endometrium	carcinoma	Substitution - coding silent	108542591	c.6558A>G	p.G2186=	GGACC	COSV60402183	COSM1045859	NA	419	fresh/frozen - NOS	NA	NA
COL7A1	chr3	48587927	48587931	5	-	48587929	A	G	COL7A1	Liver cancer	liver	carcinoma	Substitution - coding silent	108538802	c.2721A>G	p.E907=	GAACA	COSV60394795	COSM4921387	NA	628	NS	NA	NA
COL7A1	chr3	48572149	48572153	5	-	48572151	A	T	COL7A1	Lung cancer	lung	carcinoma	Substitution - coding silent	108546796	c.6999A>T	p.G2333=	GGACT	COSV100097635	COSM8705351	NA	418	NS	NA	NA
COL8A1	chr3	99794256	99794260	5	+	99794258	A	G	COL8A1	Skin cancer	skin	malignant_melanoma	Substitution - coding silent	101618738	c.357A>G	p.E119=	GAACA	COSV53739620	COSM234566	22197931	NA	cell-line	NA	NA
COL8A1	chr3	99795810	99795814	5	+	99795812	A	G	COL8A1	Gastric cancer	stomach	carcinoma	Substitution - coding silent	101606031	c.1911A>G	p.K637=	AAACT	COSV53740980	COSM4120857	NA	541	NS	NA	NA
COL9A1	chr6	70234852	70234856	5	-	70234854	A	T	COL9A1	Biliary tract carcinoma	biliary_tract	carcinoma	Substitution - coding silent	109938535	c.2199A>T	p.G733=	GGACC	COSV57891686	COSM5499829	NA	658	NS	NA	NA
COL9A1	chr6	70266721	70266725	5	-	70266723	A	G	COL9A1	Gastric cancer	stomach	carcinoma	Substitution - coding silent	109938122	c.1335A>G	p.G445=	GGACA	COSV57879250	COSM1643128	22037554	NA	fresh/frozen - NOS	NA	NA
COL9A2	chr1	40312460	40312464	5	-	40312462	A	T	COL9A2	Breast cancer	breast	carcinoma	Substitution - coding silent	114696790	c.357A>T	p.G119=	GGACC	COSV65607597	COSM1473977	NA	414	fresh/frozen - NOS	NA	NA
COLEC10	chr8	119106009	119106013	5	+	119106011	A	G	COLEC10	Colorectal cancer	large_intestine	carcinoma	Substitution - coding silent	107809117	c.654A>G	p.G218=	GGACA	COSV60522750	COSM1454486	22810696	376	NS	NA	NA
COLEC12	chr18	335128	335132	5	-	335130	A	T	COLEC12	Endometrial carcinoma	endometrium	carcinoma	Substitution - coding silent	123612857	c.1428A>T	p.G476=	GGACC	COSV101231998	COSM8896640	NA	419	NS	NA	NA
COLEC12	chr18	331761	331765	5	-	331763	A	G	COLEC12	Lung cancer	lung	carcinoma	Substitution - coding silent	123616222	c.1968A>G	p.K656=	AAACA	COSV101232229	COSM7799834	NA	417	NS	NA	NA
COMMD3-BMI1	chr10	22329303	22329307	5	+	22329305	A	G	COMMD3-BMI1	Glioma	central_nervous_system	glioma	Substitution - coding silent	169318754	c.1173A>G	p.E391=	GAACT	COSV64959677	COSM3966997	NA	545	NS	NA	NA
COMTD1	chr10	75234095	75234099	5	-	75234097	A	G	COMTD1	Lung cancer	lung	carcinoma	Substitution - coding silent	114059881	c.765A>G	p.G255=	GGACT	COSV100040950	COSM8800905	NA	418	NS	NA	NA
COPB1	chr11	14498870	14498874	5	-	14498872	A	G	COPB1	Others	thyroid	carcinoma	Substitution - coding silent	99506608	c.57A>G	p.E19=	GAACC	COSV51447924	COSM3368309	NA	542	NS	NA	NA
COPB2	chr3	139358255	139358259	5	-	139358257	A	G	COPB2	Colorectal cancer	large_intestine	carcinoma	Substitution - coding silent	108140086	c.2568A>G	p.K856=	AAACC	COSV60350964	COSM6634046	27149842	NA	NS	NA	NA
COPS8	chr2	237089871	237089875	5	+	237089873	A	G	COPS8	Endometrial carcinoma	endometrium	carcinoma	Substitution - coding silent	110448153	c.210A>G	p.E70=	GAACT	COSV62976398	COSM4925337	NA	419	NS	NA	NA
COQ8B	chr19	40714393	40714397	5	-	40714395	A	T	COQ8B	Gastric cancer	stomach	carcinoma	Substitution - coding silent	104762680	c.105A>T	p.G35=	GGACC	COSV54577801	COSM4078357	NA	541	NS	NA	NA
COQ8B	chr19	40714589	40714593	5	-	40714591	A	C	COQ8B	Others	thyroid	other	Substitution - coding silent	104763976	c.42A>C	p.G14=	GGACA	COSV54576428	COSM4131874	NA	589	NS	NA	NA
COX7A2	chr6	75241183	75241187	5	-	75241185	A	G	COX7A2	Skin cancer	skin	malignant_melanoma	Substitution - coding silent	113200510	c.195A>G	p.K65=	AAACT	COSV57873967	COSM3629874	NA	540	NS	NA	NA
COX7B2	chr4	46735104	46735108	5	-	46735106	A	G	COX7B2	Skin cancer	skin	malignant_melanoma	Substitution - coding silent	119763031	c.87A>G	p.K29=	AAACA	COSV104595334	COSM9435915	28467829	NA	surgery fresh/frozen	NA	NA
CPAMD8	chr19	16945622	16945626	5	-	16945624	A	G	CPAMD8	Endometrial carcinoma	endometrium	carcinoma	Substitution - coding silent	130868229	c.2859A>G	p.K953=	AAACA	COSV71595818	COSM992622	NA	419	fresh/frozen - NOS	NA	NA
CPD	chr17	30445980	30445984	5	+	30445982	A	G	CPD	Gastric cancer	stomach	carcinoma	Substitution - coding silent	99174127	c.2835A>G	p.G945=	GGACT	COSV56713912	COSM4065267	NA	541	NS	NA	NA
CPLANE1	chr5	37165543	37165547	5	-	37165545	A	G	CPLANE1	Endometrial carcinoma	endometrium	carcinoma	Substitution - coding silent	125408584	c.7527A>G	p.K2509=	AAACC	COSV99951572	COSM8988833	NA	419	NS	NA	NA
CPLANE1	chr5	37226889	37226893	5	-	37226891	A	G	CPLANE1	Kidney cancer	kidney	carcinoma	Substitution - coding silent	125421357	c.1704A>G	p.E568=	GAACT	COSV99949733	COSM8248801	NA	543	NS	NA	NA
CPN2	chr3	194342056	194342060	5	-	194342058	A	G	CPN2	Biliary tract carcinoma	biliary_tract	carcinoma	Substitution - coding silent	104140780	c.645A>G	p.K215=	AAACT	COSV60470582	COSM5507109	NA	658	NS	NA	NA
CPS1	chr2	210556830	210556834	5	+	210556832	A	G	CPS1	Prostate cancer	prostate	carcinoma	Substitution - coding silent	129947642	c.117A>G	p.R39=	AGACC	COSV51817805	COSM1129348	NA	435	fresh/frozen - NOS	NA	NA
CPSF4	chr7	99456492	99456496	5	+	99456494	A	G	CPSF4	Urinary tract cancer	urinary_tract	carcinoma	Substitution - coding silent	101394263	c.804A>G	p.G268=	GGACA	COSV52854657	COSM7169005	NA	413	NS	NA	NA
CPSF6	chr12	69258928	69258932	5	+	69258930	A	G	CPSF6	Others	oesophagus	carcinoma	Substitution - coding silent	102131132	c.1146A>G	p.G382=	GGACC	COSV57018468	COSM4439442	25151357	NA	cell-line	NA	NA
CPSF6	chr12	69260094	69260098	5	+	69260096	A	G	CPSF6	Upper aerodigestive tract cancer	upper_aerodigestive_tract	carcinoma	Substitution - coding silent	102128753	c.1479A>G	p.K493=	AAACA	COSV99878926	COSM8356818	NA	627	NS	NA	NA
CPT2	chr1	53202408	53202412	5	+	53202410	A	G	CPT2	Others	bone	Ewing_sarcoma-peripheral_primitive_neuroectodermal_tumour	Substitution - coding silent	115130244	c.321A>G	p.K107=	AAACA	COSV65187113	COSM4577443	25186949	NA	NS	NA	NA
CRABP2	chr1	156700549	156700553	5	-	156700551	A	G	CRABP2	Skin cancer	skin	malignant_melanoma	Substitution - coding silent	171274919	c.357A>G	p.E119=	GAACT	COSV104679746	COSM9418899	28467829	NA	cell-line	NA	NA
CRBN	chr3	3175206	3175210	5	-	3175208	A	G	CRBN	Endometrial carcinoma	endometrium	carcinoma	Substitution - coding silent	100663261	c.129A>G	p.K43=	AAACC	COSV51640665	COSM1043641	NA	419	fresh/frozen - NOS	NA	NA
CREB3L1	chr11	46312879	46312883	5	+	46312881	A	G	CREB3L1	Others	NS	malignant_melanoma	Substitution - coding silent	173356709	c.993A>G	p.E331=	GAACT	COSV55833077	COSM5529204	23890154	NA	cell-line	NA	NA
CREBBP	chr16	3727833	3727837	5	-	3727835	A	G	CREBBP	Others	soft_tissue	haemangioblastoma	Substitution - coding silent	99271588	c.7212A>G	p.E2404=	GAACA	COSV52120239	COSM5019178	25589003	NA	fixed - NOS	rs55916120	NA
CRIM1	chr2	36509988	36509992	5	+	36509990	A	G	CRIM1	Lung cancer	lung	carcinoma	Substitution - coding silent	99481012	c.1509A>G	p.E503=	GAACT	COSV54867339	COSM3962813	NA	583	NS	NA	NA
CRIM1	chr2	36547127	36547131	5	+	36547129	A	G	CRIM1	Upper aerodigestive tract cancer	upper_aerodigestive_tract	carcinoma	Substitution - coding silent	99482752	c.2892A>G	p.K964=	AAACA	COSV99752715	COSM8314380	NA	627	NS	NA	NA
CRNKL1	chr20	20043595	20043599	5	-	20043597	A	G	CRNKL1	Glioma	central_nervous_system	glioma	Substitution - coding silent	116664875	c.1350A>G	p.E450=	GAACT	COSV101056831	COSM7464976	NA	329	NS	NA	NA
CRNKL1	chr20	20041606	20041610	5	-	20041608	A	G	CRNKL1	Endometrial carcinoma	endometrium	carcinoma	Substitution - coding silent	116664023	c.1665A>G	p.R555=	AGACA	COSV101057182	COSM9020447	NA	419	fresh/frozen - NOS	NA	NA
CROCC	chr1	16936755	16936759	5	+	16936757	A	G	CROCC	Breast cancer	breast	carcinoma	Substitution - coding silent	115907232	c.1077A>G	p.K359=	AAACA	COSV65010735	COSM5427224	26249178	NA	NS	NA	NA
CRY1	chr12	107000057	107000061	5	-	107000059	A	G	CRY1	Ovary cancer	ovary	carcinoma	Substitution - coding silent	98358201	c.708A>G	p.R236=	AGACC	COSV50481601	COSM79698	21720365	331	NS	NA	NA
CRYAB	chr11	111910385	111910389	5	-	111910387	A	G	CRYAB	Skin cancer	skin	malignant_melanoma	Substitution - coding silent	155362083	c.264A>G	p.E88=	GAACT	COSV99909781	COSM8141282	NA	540	NS	NA	NA
CRYBG1	chr6	106520185	106520189	5	+	106520187	A	G	CRYBG1	Blood cancer	haematopoietic_and_lymphoid_tissue	lymphoid_neoplasm	Substitution - coding silent	112063265	c.1755A>G	p.E585=	GAACC	COSV106109572	COSM10129313	25488972	NA	surgery fresh/frozen	NA	NA
CRYBG1	chr6	106525157	106525161	5	+	106525159	A	G	CRYBG1	Colorectal cancer	large_intestine	carcinoma	Substitution - coding silent	112064048	c.3048A>G	p.K1016=	AAACT	COSV64811035	COSM6597213	27149842	NA	NS	NA	NA
CRYBG1	chr6	106519600	106519604	5	+	106519602	A	G	CRYBG1	Colorectal cancer	large_intestine	carcinoma	Substitution - coding silent	112065029	c.1170A>G	p.E390=	GAACC	COSV64815380	COSM5466621	NA	646	NS	NA	NA
CRYBG3	chr3	97886721	97886725	5	+	97886723	A	G	CRYBG3	Liver cancer	liver	carcinoma	Substitution - coding silent	117965001	c.7245A>G	p.E2415=	GAACT	COSV99477615	COSM8400014	NA	628	NS	NA	NA
CRYZ	chr1	74719263	74719267	5	-	74719265	A	G	CRYZ	Lung cancer	lung	carcinoma	Substitution - coding silent	124033109	c.372A>G	p.K124=	AAACA	COSV100558444	COSM8724713	NA	418	NS	NA	NA
CSDE1	chr1	114739853	114739857	5	-	114739855	A	G	CSDE1	Glioma	central_nervous_system	glioma	Substitution - coding silent	171460166	c.174A>G	p.G58=	GGACA	COSV99795083	COSM8269674	NA	545	NS	NA	NA
CSDE1	chr1	114725301	114725305	5	-	114725303	A	G	CSDE1	Colorectal cancer	large_intestine	carcinoma	Substitution - coding silent	171458140	c.1809A>G	p.E603=	GAACT	COSV54762749	COSM3417902	NA	375	NS	NA	NA
CSDE1	chr1	114739745	114739749	5	-	114739747	A	G	CSDE1	Liver cancer	liver	carcinoma	Substitution - coding silent	171462955	c.282A>G	p.R94=	AGACT	COSV54747426	COSM1626331	NA	322	fresh/frozen - NOS	NA	NA
CSDE1	chr1	114726361	114726365	5	-	114726363	A	G	CSDE1	Upper aerodigestive tract cancer	upper_aerodigestive_tract	carcinoma	Substitution - coding silent	171459368	c.1626A>G	p.K542=	AAACA	COSV99794193	COSM8339699	NA	627	NS	NA	NA
CSF1R	chr5	150073361	150073365	5	-	150073363	A	G	CSF1R	Endometrial carcinoma	endometrium	carcinoma	Substitution - coding silent	103525794	c.1020A>G	p.G340=	GGACC	COSV99641852	COSM8929259	NA	419	NS	NA	NA
CSGALNACT2	chr10	43155777	43155781	5	+	43155779	A	G	CSGALNACT2	Kidney cancer	kidney	carcinoma	Substitution - coding silent	117411465	c.630A>G	p.K210=	AAACT	COSV65676355	COSM3985615	NA	543	NS	NA	NA
CSMD1	chr8	3142605	3142609	5	-	3142607	A	C	CSMD1	Breast cancer	breast	carcinoma	Substitution - coding silent	176838754	c.6099A>C	p.G2033=	GGACC	COSV59314445	COSM454430	NA	414	fresh/frozen - NOS	NA	NA
CSMD1	chr8	2938736	2938740	5	-	2938738	A	G	CSMD1	Liver cancer	liver	carcinoma	Substitution - coding silent	176876221	c.10542A>G	p.R3514=	AGACC	COSV59333126	COSM3768765	NA	322	NS	NA	NA
CSMD1	chr8	2973134	2973138	5	-	2973136	A	T	CSMD1	Liver cancer	liver	other	Substitution - coding silent	177105974	c.8904A>T	p.G2968=	GGACT	COSV59280126	COSM7333875	NA	660	NS	NA	NA
CSNK1D	chr17	82265736	82265740	5	-	82265738	A	G	CSNK1D	Lung cancer	lung	carcinoma	Substitution - coding silent	105299384	c.135A>G	p.K45=	AAACA	COSV58364588	COSM7247628	NA	583	NS	NA	NA
CSNK1G3	chr5	123545730	123545734	5	+	123545732	A	G	CSNK1G3	Glioma	central_nervous_system	glioma	Substitution - coding silent	112074501	c.69A>G	p.G23=	GGACA	COSV100631642	COSM9189554	28263318	NA	surgery fresh/frozen	NA	NA
CSPG4	chr15	75689884	75689888	5	-	75689886	A	C	CSPG4	Breast cancer	breast	carcinoma	Substitution - coding silent	105091331	c.1179A>C	p.G393=	GGACA	COSV57889587	COSM1749321	NA	414	fresh/frozen - NOS	NA	NA
CSPG4	chr15	75687538	75687542	5	-	75687540	A	T	CSPG4	Liver cancer	liver	other	Substitution - coding silent	105091519	c.3525A>T	p.G1175=	GGACA	COSV57893468	COSM5822736	NA	660	NS	NA	NA
CSPG4	chr15	75687691	75687695	5	-	75687693	A	G	CSPG4	Others	thyroid	carcinoma	Substitution - coding silent	105096244	c.3372A>G	p.E1124=	GAACC	COSV57903803	COSM7257725	NA	589	NS	NA	NA
CSRNP2	chr12	51073842	51073846	5	-	51073844	A	G	CSRNP2	Lung cancer	lung	carcinoma	Substitution - coding silent	99710060	c.390A>G	p.K130=	AAACT	COSV57335219	COSM6137132	NA	417	NS	NA	NA
CSTF2	chrX	100833467	100833471	5	+	100833469	A	G	CSTF2	Blood cancer	haematopoietic_and_lymphoid_tissue	lymphoid_neoplasm	Substitution - coding silent	123863767	c.1557A>G	p.R519=	AGACA	COSV65893913	COSM5949404	NA	440	NS	NA	NA
CSTF2T	chr10	51698876	51698880	5	-	51698878	A	T	CSTF2T	Endometrial carcinoma	endometrium	carcinoma	Substitution - coding silent	106003616	c.672A>T	p.G224=	GGACC	COSV58657499	COSM918845	NA	419	fresh/frozen - NOS	NA	NA
CTBP2	chr10	125039020	125039024	5	-	125039022	A	G	CTBP2_ENST00000337195	Lung cancer	lung	carcinoma	Substitution - coding silent	108409032	c.33A>G	p.R11=	AGACA	COSV61472956	COSM6460984	27545006	NA	NS	NA	NA
CTCF	chr16	67611145	67611149	5	+	67611147	A	G	CTCF	Endometrial carcinoma	endometrium	carcinoma	Substitution - coding silent	179119892	c.315A>G	p.E105=	GAACA	COSV99864608	COSM8862427	NA	419	NS	NA	NA
CTCF	chr16	67611283	67611287	5	+	67611285	A	G	CTCF	Skin cancer	skin	carcinoma	Substitution - coding silent	179125711	c.453A>G	p.E151=	GAACC	COSV105066949	COSM9802036	26950094	NA	surgery - NOS	NA	NA
CTDSPL2	chr15	44521401	44521405	5	+	44521403	A	G	CTDSPL2	Glioma	central_nervous_system	glioma	Substitution - coding silent	100943478	c.1332A>G	p.E444=	GAACT	COSV99527269	COSM8269856	NA	545	NS	NA	NA
CTDSPL2	chr15	44486586	44486590	5	+	44486588	A	G	CTDSPL2	Upper aerodigestive tract cancer	upper_aerodigestive_tract	carcinoma	Substitution - coding silent	100942642	c.363A>G	p.K121=	AAACA	COSV52945383	COSM127739	21798893	NA	surgery fresh/frozen	NA	NA
CTNNA1	chr5	138783366	138783370	5	+	138783368	A	G	CTNNA1	Gastric cancer	stomach	carcinoma	Substitution - coding silent	103891019	c.297A>G	p.K99=	AAACA	COSV57081290	COSM3850471	NA	541	NS	NA	NA
CTNNAL1	chr9	108983203	108983207	5	-	108983205	A	G	CTNNAL1	Skin cancer	skin	carcinoma	Substitution - coding silent	105886319	c.840A>G	p.K280=	AAACC	COSV57702522	COSM4455624	25303977	NA	surgery fresh/frozen	NA	NA
CTNNB1	chr3	41225391	41225395	5	+	41225393	A	G	CTNNB1	Endometrial carcinoma	endometrium	carcinoma	Substitution - coding silent	179501492	c.555A>G	p.R185=	AGACA	COSV100846000	COSM8836950	NA	419	NS	NA	NA
CTNNB1	chr3	41239202	41239206	5	+	41239204	A	G	CTNNB1	Endometrial carcinoma	endometrium	carcinoma	Substitution - coding silent	179500556	c.2208A>G	p.E736=	GAACA	COSV62703501	COSM1044610	NA	419	fresh/frozen - NOS	NA	NA
CTR9	chr11	10763727	10763731	5	+	10763729	A	G	CTR9	Endometrial carcinoma	endometrium	carcinoma	Substitution - coding silent	110103319	c.1044A>G	p.G348=	GGACA	COSV63729722	COSM922638	NA	419	fresh/frozen - NOS	NA	NA
CTR9	chr11	10778677	10778681	5	+	10778679	A	C	CTR9	Gastric cancer	stomach	carcinoma	Substitution - coding silent	110104624	c.3096A>C	p.G1032=	AGACA	COSV100797558	COSM8594662	NA	683	NS	NA	NA
CTSB	chr8	11847813	11847817	5	-	11847815	A	G	CTSB	Gastric cancer	stomach	carcinoma	Substitution - coding silent	109061442	c.540A>G	p.R180=	AGACC	COSV100565960	COSM8170299	NA	541	NS	NA	NA
CTSL	chr9	87728633	87728637	5	+	87728635	A	G	CTSL	Liver cancer	liver	other	Substitution - coding silent	104876282	c.447A>G	p.G149=	GGACA	COSV58247119	COSM6339144	NA	660	NS	NA	NA
CTTN	chr11	70414569	70414573	5	+	70414571	A	G	CTTN	Biliary tract carcinoma	biliary_tract	carcinoma	Substitution - coding silent	114100172	c.321A>G	p.K107=	AAACT	COSV57236148	COSM5500507	NA	658	NS	NA	NA
CUL2	chr10	35063027	35063031	5	-	35063029	A	G	CUL2	Colorectal cancer	large_intestine	carcinoma	Substitution - coding silent	124249307	c.210A>G	p.E70=	GAACC	COSV66081146	COSM7284254	NA	646	NS	NA	NA
CUL4A	chr13	113243133	113243137	5	+	113243135	A	G	CUL4A	Endometrial carcinoma	endometrium	carcinoma	Substitution - coding silent	115675266	c.1203A>G	p.R401=	AGACC	COSV58370905	COSM945578	NA	419	fresh/frozen - NOS	NA	NA
CUL4A	chr13	113253163	113253167	5	+	113253165	A	G	CUL4A	Others	oesophagus	carcinoma	Substitution - coding silent	115672709	c.1722A>G	p.G574=	GGACA	COSV58375563	COSM1238619	23525077	NA	surgery fresh/frozen	NA	NA
CUL4A	chr13	113253139	113253143	5	+	113253141	A	G	CUL4A	Skin cancer	skin	carcinoma	Substitution - coding silent	115674864	c.1698A>G	p.K566=	AAACT	COSV58376114	COSM4452227	25303977	NA	surgery fresh/frozen	NA	NA
CUL4B	chrX	120535858	120535862	5	-	120535860	A	G	CUL4B	Gastric cancer	stomach	carcinoma	Substitution - coding silent	120496237	c.2184A>G	p.G728=	GGACA	COSV60686610	COSM4106247	NA	541	NS	NA	NA
CUL7	chr6	43051709	43051713	5	-	43051711	A	G	CUL7	Lung cancer	lung	carcinoma	Substitution - coding silent	156415729	c.885A>G	p.K295=	AAACA	COSV54819491	COSM6478166	26503331	NA	surgery fresh/frozen	NA	NA
CUL7	chr6	43050069	43050073	5	-	43050071	A	G	CUL7	Gastric cancer	stomach	carcinoma	Substitution - coding silent	156410734	c.1713A>G	p.E571=	GAACA	COSV99538300	COSM8208837	NA	541	NS	NA	NA
CXCL8	chr4	73741601	73741605	5	+	73741603	A	G	CXCL8	Skin cancer	skin	carcinoma	Substitution - coding silent	104055437	c.126A>G	p.K42=	AAACC	COSV105137982	COSM9771765	26950094	NA	surgery fresh/frozen	NA	NA
CXCR4	chr2	136114918	136114922	5	-	136114920	A	G	CXCR4	Liver cancer	liver	carcinoma	Substitution - coding silent	124728707	c.1020A>G	p.G340=	GGACA	COSV54015739	COSM4944627	NA	322	NS	NA	NA
CXorf38	chrX	40637008	40637012	5	-	40637010	A	G	CXorf38	Endometrial carcinoma	endometrium	carcinoma	Substitution - coding silent	108050251	c.618A>G	p.E206=	GAACA	COSV100010520	COSM8990378	NA	419	NS	NA	NA
CXorf38	chrX	40636552	40636556	5	-	40636554	A	G	CXorf38	Kidney cancer	kidney	carcinoma	Substitution - coding silent	108051411	c.780A>G	p.E260=	GAACA	COSV59947601	COSM1138142	NA	416	fresh/frozen - NOS	NA	NA
CXorf38	chrX	40639097	40639101	5	-	40639099	A	G	CXorf38	Lung cancer	lung	carcinoma	Substitution - coding silent	108051013	c.381A>G	p.K127=	AAACA	COSV59947451	COSM6118585	NA	417	fresh/frozen - NOS	NA	NA
CXXC4	chr4	104490805	104490809	5	-	104490807	A	G	CXXC4	Upper aerodigestive tract cancer	upper_aerodigestive_tract	carcinoma	Substitution - coding silent	122118145	c.996A>G	p.G332=	GGACA	COSV67296901	COSM6449645	28098136	NA	surgery-fixed	NA	NA
CYB561D1	chr1	109495798	109495802	5	+	109495800	A	G	CYB561D1	Gastric cancer	stomach	carcinoma	Substitution - coding silent	112521647	c.297A>G	p.E99=	GAACA	COSV105124073	COSM9818484	29703791	NA	organoid culture	NA	NA
CYB5R4	chr6	83955353	83955357	5	+	83955355	A	T	CYB5R4	Liver cancer	liver	other	Substitution - coding silent	113998101	c.1404A>T	p.G468=	GGACA	COSV63751350	COSM5804109	NA	660	NS	NA	NA
CYBA	chr16	88643405	88643409	5	-	88643407	A	G	CYBA	Skin cancer	skin	carcinoma	Substitution - coding silent	102994862	c.534A>G	p.G178=	GGACC	COSV54918741	COSM6019233	NA	656	NS	NA	NA
CYBA	chr16	88650976	88650980	5	-	88650978	A	G	CYBA	Others	thyroid	other	Substitution - coding silent	102994309	c.36A>G	p.E12=	GAACA	COSV55368978	COSM4129484	NA	589	NS	rs8053867	NA
CYFIP1	chr15	22874632	22874636	5	-	22874634	A	G	CYFIP1	Colorectal cancer	large_intestine	carcinoma	Substitution - coding silent	171904464	c.3126A>G	p.R1042=	AGACT	COSV57406482	COSM1372044	NA	376	NS	NA	NA
CYLD	chr16	50749837	50749841	5	+	50749839	A	G	CYLD	Breast cancer	breast	carcinoma	Substitution - coding silent	127912920	c.141A>G	p.G47=	GGACA	COSV61097112	COSM3818070	NA	414	NS	NA	NA
CYLD	chr16	50780033	50780037	5	+	50780035	A	G	CYLD	Colorectal cancer	large_intestine	carcinoma	Substitution - coding silent	127916594	c.1509A>G	p.G503=	GGACT	COSV61094526	COSM3421027	NA	375	NS	NA	NA
CYLD	chr16	50751775	50751779	5	+	50751777	A	G	CYLD	Skin cancer	skin	carcinoma	Substitution - coding silent	127913065	c.678A>G	p.E226=	GAACT	COSV105144910	COSM9802232	26950094	NA	surgery - NOS	NA	NA
CYP1A1	chr15	74723006	74723010	5	-	74723008	A	G	CYP1A1	Breast cancer	breast	carcinoma	Substitution - coding silent	114519735	c.90A>G	p.R30=	AGACC	COSV65698046	COSM434299	NA	414	fresh/frozen - NOS	NA	NA
CYP24A1	chr20	54171623	54171627	5	-	54171625	A	G	CYP24A1	Urinary tract cancer	urinary_tract	carcinoma	Substitution - coding silent	101457328	c.495A>G	p.K165=	AAACT	COSV53773694	COSM1307533	NA	413	fresh/frozen - NOS	NA	NA
CYP27A1	chr2	218812226	218812230	5	+	218812228	A	T	CYP27A1	Liver cancer	liver	other	Substitution - coding silent	99761516	c.453A>T	p.G151=	GGACA	COSV51469870	COSM5819833	NA	660	NS	NA	NA
CYP2U1	chr4	107945323	107945327	5	+	107945325	A	G	CYP2U1	Colorectal cancer	large_intestine	carcinoma	Substitution - coding silent	107844874	c.846A>G	p.G282=	GGACC	COSV60548816	COSM3428038	NA	375	NS	NA	NA
CYP4F11	chr19	15913802	15913806	5	-	15913804	A	G	CYP4F11	Skin cancer	skin	malignant_melanoma	Substitution - coding silent	121006097	c.1503A>G	p.K501=	AAACC	COSV56127115	COSM234589	22197931	NA	cell-line	NA	NA
CYTH1	chr17	78709696	78709700	5	-	78709698	A	G	CYTH1	Endometrial carcinoma	endometrium	carcinoma	Substitution - coding silent	109129832	c.57A>G	p.E19=	GAACT	COSV63123126	COSM985185	NA	419	fresh/frozen - NOS	NA	NA
DAAM1	chr14	59330521	59330525	5	+	59330523	A	G	DAAM1	Endometrial carcinoma	endometrium	carcinoma	Substitution - coding silent	123266610	c.1395A>G	p.K465=	AAACT	COSV100658424	COSM8882281	NA	419	NS	NA	NA
DAAM1	chr14	59347588	59347592	5	+	59347590	A	G	DAAM1	Endometrial carcinoma	endometrium	carcinoma	Substitution - coding silent	123270899	c.2157A>G	p.E719=	GAACA	COSV62839518	COSM956616	NA	419	fresh/frozen - NOS	NA	NA
DAAM1	chr14	59324429	59324433	5	+	59324431	A	G	DAAM1	Skin cancer	skin	malignant_melanoma	Substitution - coding silent	123266424	c.966A>G	p.E322=	GAACA	COSV100658535	COSM8106852	NA	540	NS	NA	NA
DAB2	chr5	39382889	39382893	5	-	39382891	A	G	DAB2	Lung cancer	lung	carcinoma	Substitution - coding silent	106398823	c.1068A>G	p.K356=	AAACA	COSV57912232	COSM7231841	NA	583	NS	NA	NA
DACT1	chr14	58646625	58646629	5	+	58646627	A	G	DACT1	Endometrial carcinoma	endometrium	carcinoma	Substitution - coding silent	106779679	c.2004A>G	p.K668=	AAACC	COSV100241829	COSM9058019	NA	419	fresh/frozen - NOS	NA	NA
DACT2	chr6	168308696	168308700	5	-	168308698	A	G	DACT2	Colorectal cancer	large_intestine	carcinoma	Substitution - coding silent	111152383	c.1059A>G	p.E353=	GAACA	COSV104422550	COSM9230494	31660073	NA	surgery-fixed	NA	NA
DALRD3	chr3	49015950	49015954	5	-	49015952	A	C	DALRD3_ENST00000440857	Liver cancer	liver	carcinoma	Substitution - coding silent	129933893	c.963A>C	p.G321=	GGACA	COSV100482901	COSN30529752	NA	628	NS	NA	NA
DAP	chr5	10748238	10748242	5	-	10748240	A	G	DAP	Colorectal cancer	large_intestine	carcinoma	Substitution - coding silent	129428609	c.87A>G	p.K29=	AAACA	COSV50143583	COSM1432039	NA	376	NS	NA	NA
DAPK1	chr9	87707206	87707210	5	+	87707208	A	G	DAPK1	Breast cancer	breast	carcinoma	Substitution - coding silent	122076409	c.4137A>G	p.K1379=	AAACT	COSV63786437	COSM6586670	28027327	NA	fresh/frozen - NOS	NA	NA
DAPP1	chr4	99816926	99816930	5	+	99816928	A	G	DAPP1	Kidney cancer	kidney	carcinoma	Substitution - coding silent	146909614	c.15A>G	p.E5=	GAACT	COSV56452731	COSM3365432	NA	416	NS	NA	NA
DBF4	chr7	87907246	87907250	5	+	87907248	A	G	DBF4	Endometrial carcinoma	endometrium	carcinoma	Substitution - coding silent	101191251	c.1110A>G	p.E370=	GAACA	COSV99719629	COSM8593970	NA	419	NS	NA	NA
DCAF12	chr9	34106487	34106491	5	-	34106489	A	G	DCAF12	Pancreatic cancer	pancreas	carcinoma	Substitution - coding silent	109797992	c.546A>G	p.G182=	GGACA	COSV63513230	COSM3395796	NA	328	cell-line	NA	NA
DCAF13	chr8	103415252	103415256	5	+	103415254	A	G	DCAF13	Skin cancer	skin	malignant_melanoma	Substitution - coding silent	100713870	c.264A>G	p.E88=	GAACC	COSV52569234	COSM3643396	NA	540	NS	NA	NA
DCAF13	chr8	103426069	103426073	5	+	103426071	A	G	DCAF13_ENST00000618975	Others	soft_tissue	neurofibroma	Substitution - coding silent	170991823	c.285A>G	p.K95=	AAACT	COSV105874140	COSM10046487	28099461	NA	surgery fresh/frozen	NA	NA
DCAF8L2	chrX	27747940	27747944	5	+	27747942	A	G	DCAF8L2	Others	thyroid	carcinoma	Substitution - coding silent	134339198	c.1047A>G	p.R349=	AGACA	COSV70553645	COSM7257542	NA	589	NS	NA	NA
DCK	chr4	71022367	71022371	5	+	71022369	A	G	DCK	Liver cancer	liver	carcinoma	Substitution - coding silent	103939382	c.210A>G	p.E70=	GAACT	COSV54379117	COSM4941729	NA	628	NS	NA	NA
DCLK2	chr4	150232337	150232341	5	+	150232339	A	G	DCLK2	Breast cancer	breast	carcinoma	Substitution - coding silent	103203928	c.1353A>G	p.E451=	GAACA	COSV99653029	COSM7701271	NA	414	NS	NA	NA
DCLRE1A	chr10	113835294	113835298	5	-	113835296	A	G	DCLRE1A	Upper aerodigestive tract cancer	upper_aerodigestive_tract	carcinoma	Substitution - coding silent	110153519	c.2979A>G	p.E993=	GAACA	COSV100800253	COSM8315927	NA	627	NS	NA	NA
DCLRE1A	chr10	113850140	113850144	5	-	113850142	A	G	DCLRE1A	Urinary tract cancer	urinary_tract	carcinoma	Substitution - coding silent	110153934	c.963A>G	p.E321=	GAACA	COSV63748783	COSM1745632	NA	581	NS	NA	NA
DCN	chr12	91178500	91178504	5	-	91178502	A	C	DCN	Others	oesophagus	carcinoma	Substitution - coding silent	98649192	c.51A>C	p.G17=	GGACC	COSV50007586	COSM1249827	23525077	NA	surgery fresh/frozen	NA	NA
DCST2	chr1	155031582	155031586	5	-	155031584	A	G	DCST2	Liver cancer	liver	other	Substitution - coding silent	109879597	c.729A>G	p.G243=	GGACT	COSV55053339	COSM5816734	NA	660	NS	NA	NA
DCTN4	chr5	150730662	150730666	5	-	150730664	A	G	DCTN4	Gastric cancer	stomach	carcinoma	Substitution - coding silent	132662019	c.822A>G	p.K274=	AAACA	COSV69783146	COSM3852823	NA	541	NS	NA	NA
DCUN1D4	chr4	51913570	51913574	5	+	51913572	A	G	DCUN1D4	Lung cancer	lung	carcinoma	Substitution - coding silent	134380281	c.999A>G	p.K333=	AAACA	COSV100584752	COSM7759497	NA	417	NS	NA	NA
DDHD1	chr14	53103760	53103764	5	-	53103762	A	G	DDHD1	Skin cancer	skin	malignant_melanoma	Substitution - coding silent	104030346	c.933A>G	p.E311=	GAACA	COSV60356984	COSM5382349	26214590	NA	fresh/frozen - NOS	NA	NA
DDIAS	chr11	82933301	82933305	5	+	82933303	A	G	DDIAS	Glioma	central_nervous_system	glioma	Substitution - coding silent	155818928	c.1965A>G	p.G655=	GGACA	COSV61271412	COSM3967872	NA	545	NS	NA	NA
DDX1	chr2	15604485	15604489	5	+	15604487	A	G	DDX1	Ovary cancer	ovary	carcinoma	Substitution - coding silent	115227558	c.603A>G	p.G201=	GGACA	COSV105858244	COSM9970713	31477716	NA	surgery fresh/frozen	NA	NA
DDX20	chr1	111766588	111766592	5	+	111766590	A	G	DDX20	Endometrial carcinoma	endometrium	carcinoma	Substitution - coding silent	114221622	c.2166A>G	p.R722=	AGACT	COSV100862263	COSM8825577	NA	419	NS	NA	NA
DDX21	chr10	68982606	68982610	5	+	68982608	A	T	DDX21	Skin cancer	skin	malignant_melanoma	Substitution - coding silent	109895988	c.2148A>T	p.G716=	GGACC	COSV62555149	COSM4400040	NA	540	NS	NA	NA
DDX24	chr14	94051426	94051430	5	-	94051428	A	G	DDX24	Endometrial carcinoma	endometrium	carcinoma	Substitution - coding silent	170887054	c.2343A>G	p.R781=	AGACA	COSV52574443	COSM959102	NA	419	fresh/frozen - NOS	NA	NA
DDX24	chr14	94060407	94060411	5	-	94060409	A	G	DDX24	Colorectal cancer	large_intestine	carcinoma	Substitution - coding silent	170886241	c.1602A>G	p.K534=	AAACT	COSV58212447	COSM4629116	24755471	NA	cell-line	NA	NA
DDX27	chr20	49219404	49219408	5	+	49219406	A	G	DDX27	Kidney cancer	kidney	carcinoma	Substitution - coding silent	172912275	c.51A>G	p.G17=	GGACC	COSV65629107	COSM3363290	NA	416	NS	NA	NA
DDX5	chr17	64504074	64504078	5	-	64504076	A	G	DDX5	Pancreatic cancer	pancreas	carcinoma	Substitution - coding silent	99214587	c.348A>G	p.E116=	GAACC	COSV105047215	COSM9619501	26804919	NA	surgery fresh/frozen	NA	NA
DDX53	chrX	23001561	23001565	5	+	23001563	A	G	DDX53	Endometrial carcinoma	endometrium	carcinoma	Substitution - coding silent	108179309	c.1506A>G	p.E502=	GAACA	COSV60068990	COSM1119305	NA	419	fresh/frozen - NOS	NA	NA
DDX58	chr9	32457363	32457367	5	-	32457365	A	G	DDX58	Gastric cancer	stomach	carcinoma	Substitution - coding silent	114911403	c.2535A>G	p.R845=	AGACC	COSV100007957	COSM8209950	NA	541	NS	NA	NA
DDX60	chr4	168280403	168280407	5	-	168280405	A	G	DDX60	Kidney cancer	kidney	carcinoma	Substitution - coding silent	118439023	c.1908A>G	p.K636=	AAACT	COSV67097625	COSM481042	NA	416	fresh/frozen - NOS	NA	NA
DDX60	chr4	168255750	168255754	5	-	168255752	A	G	DDX60	Skin cancer	skin	malignant_melanoma	Substitution - coding silent	118447703	c.3516A>G	p.K1172=	AAACT	COSV101190430	COSM7930565	NA	540	NS	NA	NA
DEF6	chr6	35320896	35320900	5	+	35320898	A	G	DEF6	Colorectal cancer	large_intestine	carcinoma	Substitution - coding silent	107495873	c.1596A>G	p.K532=	AAACT	COSV57354638	COSM6043969	NA	670	organoid culture	NA	NA
DEFB126	chr20	145516	145520	5	+	145518	A	G	DEFB126	Lung cancer	lung	carcinoma	Substitution - coding silent	118689639	c.162A>G	p.K54=	AAACA	COSV66694914	COSM310521	22941188	NA	cell-line	NA	NA
DENND1B	chr1	197583192	197583196	5	-	197583194	A	G	DENND1B	Skin cancer	skin	carcinoma	Substitution - coding silent	170554820	c.1107A>G	p.K369=	AAACA	COSV52463667	COSM4451207	25303977	NA	surgery fresh/frozen	NA	NA
DENND2C	chr1	114625218	114625222	5	-	114625220	A	G	DENND2C	Skin cancer	skin	carcinoma	Substitution - coding silent	121362371	c.765A>G	p.E255=	GAACC	COSV105326418	COSM9724838	26950094	NA	surgery fresh/frozen	NA	NA
DENND5B	chr12	31399663	31399667	5	-	31399665	A	G	DENND5B	Kidney cancer	kidney	carcinoma	Substitution - coding silent	155011456	c.3162A>G	p.G1054=	GGACA	COSV60901336	COSM468271	NA	416	fresh/frozen - NOS	NA	NA
DENND5B	chr12	31415436	31415440	5	-	31415438	A	G	DENND5B	Lung cancer	lung	carcinoma	Substitution - coding silent	155004076	c.2586A>G	p.G862=	GGACC	COSV60907188	COSM6136792	NA	417	fresh/frozen - NOS	NA	NA
DENND6A	chr3	57634568	57634572	5	-	57634570	A	G	DENND6A	Blood cancer	haematopoietic_and_lymphoid_tissue	lymphoid_neoplasm	Substitution - coding silent	107719202	c.1251A>G	p.K417=	AAACA	COSV106464503	COSM10189475	36050548	NA	blood-bone marrow	NA	NA
DEPDC1B	chr5	60597829	60597833	5	-	60597831	A	G	DEPDC1B	Lung cancer	lung	carcinoma	Substitution - coding silent	99683050	c.1512A>G	p.K504=	AAACC	COSV54012867	COSM738441	NA	418	fresh/frozen - NOS	NA	NA
DESI2	chr1	244705688	244705692	5	+	244705690	A	G	DESI2	Kidney cancer	kidney	carcinoma	Substitution - coding silent	103768616	c.486A>G	p.E162=	GAACT	COSV55640667	COSM464258	NA	416	fresh/frozen - NOS	NA	NA
DGKE	chr17	56845768	56845772	5	+	56845770	A	G	DGKE	Colorectal cancer	large_intestine	carcinoma	Substitution - coding silent	102286833	c.705A>G	p.G235=	GGACT	COSV52348906	COSM3194622	24755471	NA	cell-line	NA	NA
DGKH	chr13	42168784	42168788	5	+	42168786	A	G	DGKH	Prostate cancer	prostate	carcinoma	Substitution - coding silent	108568364	c.1335A>G	p.K445=	AAACT	COSV54943065	COSM3782805	NA	435	NS	NA	NA
DGKK	chrX	50470437	50470441	5	-	50470439	A	G	DGKK	Glioma	central_nervous_system	glioma	Substitution - coding silent	169783850	c.240A>G	p.E80=	GAACC	COSV65709409	COSN8635069	NA	545	NS	NA	NA
DGKK	chrX	50470341	50470345	5	-	50470343	A	G	DGKK	Lung cancer	lung	carcinoma	Substitution - coding silent	169776635	c.336A>G	p.E112=	GAACC	COSV65706646	COSN20089358	26168399	NA	surgery fresh/frozen	NA	NA
DHX15	chr4	24542944	24542948	5	-	24542946	A	G	DHX15	Glioma	central_nervous_system	glioma	Substitution - coding silent	107849647	c.1329A>G	p.K443=	AAACA	COSV100391555	COSM9189974	28263318	NA	surgery fresh/frozen	NA	NA
DHX29	chr5	55283708	55283712	5	-	55283710	A	G	DHX29	Kidney cancer	kidney	carcinoma	Substitution - coding silent	100307050	c.1458A>G	p.K486=	AAACC	COSV52418764	COSM482889	NA	416	fresh/frozen - NOS	NA	NA
DHX29	chr5	55285786	55285790	5	-	55285788	A	G	DHX29	Liver cancer	liver	carcinoma	Substitution - coding silent	100304875	c.1140A>G	p.K380=	AAACA	COSV99287017	COSM8409868	NA	628	NS	NA	NA
DHX29	chr5	55297379	55297383	5	-	55297381	A	G	DHX29	Ovary cancer	ovary	carcinoma	Substitution - coding silent	100309017	c.279A>G	p.K93=	AAACT	COSV105864939	COSM9970825	31477716	NA	surgery fresh/frozen	rs201380006	NA
DHX36	chr3	154300996	154301000	5	-	154300998	A	G	DHX36	Endometrial carcinoma	endometrium	carcinoma	Substitution - coding silent	142924959	c.1347A>G	p.E449=	GAACT	COSV100273610	COSM8877316	NA	419	NS	NA	NA
DHX36	chr3	154292572	154292576	5	-	154292574	A	G	DHX36	Gastric cancer	stomach	carcinoma	Substitution - coding silent	142925609	c.1791A>G	p.K597=	AAACA	COSV57677451	COSM3004424	29945994	NA	surgery - NOS	NA	NA
DHX36	chr3	154288879	154288883	5	-	154288881	A	G	DHX36	Gastric cancer	stomach	carcinoma	Substitution - coding silent	142927574	c.2016A>G	p.R672=	AGACA	COSV57672822	COSM4114625	NA	541	NS	NA	NA
DHX57	chr2	38862151	38862155	5	-	38862153	A	G	DHX57	Biliary tract carcinoma	biliary_tract	carcinoma	Substitution - coding silent	135671248	c.564A>G	p.K188=	AAACT	COSV105147912	COSM9619675	26804919	NA	surgery fresh/frozen	NA	NA
DIAPH2	chrX	97348149	97348153	5	+	97348151	A	G	DIAPH2	Endometrial carcinoma	endometrium	carcinoma	Substitution - coding silent	105062441	c.2880A>G	p.K960=	AAACT	COSV100231450	COSM8863456	NA	419	NS	NA	NA
DIAPH2	chrX	97141764	97141768	5	+	97141766	A	G	DIAPH2	Colorectal cancer	large_intestine	carcinoma	Substitution - coding silent	105070626	c.2691A>G	p.E897=	GAACT	COSV61262235	COSM4629068	24755471	NA	cell-line	NA	NA
DIAPH2	chrX	97141770	97141774	5	+	97141772	A	G	DIAPH2	Lung cancer	lung	carcinoma	Substitution - coding silent	105101166	c.2697A>G	p.E899=	GAACA	COSV61273296	COSM758088	NA	418	fresh/frozen - NOS	NA	NA
DIAPH3	chr13	59879383	59879387	5	-	59879385	A	G	DIAPH3	Skin cancer	skin	carcinoma	Substitution - coding silent	123855666	c.2451A>G	p.K817=	AAACC	COSV57376055	COSM5034062	NA	656	NS	NA	NA
DIDO1	chr20	62879981	62879985	5	-	62879983	A	G	DIDO1	Others	oesophagus	carcinoma	Substitution - coding silent	101825021	c.5973A>G	p.G1991=	GGACT	COSV56635558	COSM5639790	26873401	NA	NS	NA	NA
DIDO1	chr20	62880770	62880774	5	-	62880772	A	G	DIDO1	Gastric cancer	stomach	carcinoma	Substitution - coding silent	101816429	c.5184A>G	p.R1728=	AGACC	COSV99824721	COSM8211796	NA	541	NS	NA	NA
DIO2	chr14	80211252	80211256	5	-	80211254	A	G	DIO2	Endometrial carcinoma	endometrium	carcinoma	Substitution - coding silent	159657311	c.219A>G	p.K73=	AAACA	COSV101375962	COSM8975181	NA	419	NS	NA	NA
DIP2A	chr21	46529157	46529161	5	+	46529159	A	G	DIP2A	Colorectal cancer	large_intestine	carcinoma	Substitution - coding silent	123647048	c.1170A>G	p.E390=	GAACC	COSV100596515	COSM7606220	22810696	376	NS	NA	NA
DIPK2A	chr3	143985627	143985631	5	+	143985629	A	G	DIPK2A	Blood cancer	haematopoietic_and_lymphoid_tissue	haematopoietic_neoplasm	Substitution - coding silent	106669402	c.744A>G	p.E248=	GAACT	COSV59856364	COSM1963671	22417201	NA	NS	NA	NA
DIS3	chr13	72778291	72778295	5	-	72778293	A	G	DIS3	Liver cancer	liver	carcinoma	Substitution - coding silent	117739084	c.474A>G	p.E158=	GAACA	COSV58326651	COSM1607189	NA	323	fresh/frozen - NOS	NA	NA
DIS3L2	chr2	232136493	232136497	5	+	232136495	A	G	DIS3L2	Gastric cancer	stomach	carcinoma	Substitution - coding silent	105786737	c.726A>G	p.K242=	AAACA	COSV105072646	COSM9821689	29703791	NA	organoid culture	NA	NA
DISP1	chr1	223005754	223005758	5	+	223005756	A	G	DISP1	Liver cancer	liver	other	Substitution - coding silent	102515974	c.4359A>G	p.E1453=	GAACA	COSV52663635	COSM5808697	NA	660	NS	NA	NA
DISP1	chr1	223003966	223003970	5	+	223003968	A	G	DISP1	Gastric cancer	stomach	carcinoma	Substitution - coding silent	102512694	c.2571A>G	p.K857=	AAACA	COSV52657830	COSM4028551	NA	541	NS	NA	NA
DISP1	chr1	223005166	223005170	5	+	223005168	A	G	DISP1	Gastric cancer	stomach	carcinoma	Substitution - coding silent	102506677	c.3771A>G	p.E1257=	GAACA	COSV99449974	COSM8203770	NA	541	NS	NA	NA
DISP1	chr1	223005229	223005233	5	+	223005231	A	G	DISP1	Gastric cancer	stomach	carcinoma	Substitution - coding silent	102505690	c.3834A>G	p.K1278=	AAACA	COSV52656888	COSM4028559	NA	541	NS	NA	NA
DIXDC1	chr11	111974247	111974251	5	+	111974249	A	G	DIXDC1	Pancreatic cancer	pancreas	carcinoma	Substitution - coding silent	129062687	c.543A>G	p.R181=	AGACA	COSV59463031	COSM4961790	NA	382	NS	NA	NA
DKK1	chr10	52316637	52316641	5	+	52316639	A	G	DKK1	Others	bone	Ewing_sarcoma-peripheral_primitive_neuroectodermal_tumour	Substitution - coding silent	115612749	c.633A>G	p.K211=	AAACC	COSV64760606	COSM4573657	25186949	NA	NS	NA	NA
DLGAP4	chr20	36496989	36496993	5	+	36496991	A	G	DLGAP4	Gastric cancer	stomach	carcinoma	Substitution - coding silent	114822980	c.1935A>G	p.E645=	GAACA	COSV59418375	COSM4098017	NA	541	NS	NA	NA
DMBT1	chr10	122618040	122618044	5	+	122618042	A	G	DMBT1	Others	cervix	carcinoma	Substitution - coding silent	111248664	c.4530A>G	p.R1510=	AGACT	COSV57550728	COSM6279747	NA	415	NS	NA	NA
DMBT1	chr10	122599007	122599011	5	+	122599009	A	G	DMBT1	Gastric cancer	stomach	carcinoma	Substitution - coding silent	111246885	c.3192A>G	p.G1064=	GGACA	COSV100351747	COSM8176840	NA	541	NS	NA	NA
DMBX1	chr1	46512471	46512475	5	+	46512473	A	G	DMBX1	Ovary cancer	ovary	carcinoma	Substitution - coding silent	109944452	c.1113A>G	p.G371=	GGACT	COSV63601826	COSM3944147	NA	585	NS	NA	NA
DMD	chrX	31147474	31147478	5	-	31147476	A	G	DMD	Endometrial carcinoma	endometrium	carcinoma	Substitution - coding silent	109046269	c.10596A>G	p.E3532=	GAACA	COSV58902377	COSM1120049	NA	419	fresh/frozen - NOS	NA	NA
DMD	chrX	32365174	32365178	5	-	32365176	A	G	DMD	Gastric cancer	stomach	carcinoma	Substitution - coding silent	109039738	c.4869A>G	p.K1623=	AAACA	COSV63780573	COSM4109125	NA	541	NS	NA	NA
DMRT2	chr9	1057202	1057206	5	+	1057204	A	G	DMRT2	Others	oesophagus	carcinoma	Substitution - coding silent	118169264	c.1617A>G	p.E539=	GAACC	COSV52401136	COSM5435271	NA	582	NS	rs4741029	rs4741029
DMXL1	chr5	119166650	119166654	5	+	119166652	A	G	DMXL1	Glioma	central_nervous_system	glioma	Substitution - coding silent	158282852	c.5007A>G	p.G1669=	GGACA	COSV100224424	COSM9190114	28263318	NA	surgery fresh/frozen	NA	NA
DMXL1	chr5	119129360	119129364	5	+	119129362	A	G	DMXL1	Endometrial carcinoma	endometrium	carcinoma	Substitution - coding silent	158295592	c.1254A>G	p.E418=	GAACA	COSV60709101	COSM1059942	NA	419	fresh/frozen - NOS	NA	NA
DMXL1	chr5	119166728	119166732	5	+	119166730	A	G	DMXL1	Kidney cancer	kidney	carcinoma	Substitution - coding silent	158298520	c.5085A>G	p.E1695=	GAACA	COSV60705699	COSM481783	NA	416	fresh/frozen - NOS	NA	NA
DMXL1	chr5	119170750	119170754	5	+	119170752	A	G	DMXL1	Colorectal cancer	large_intestine	carcinoma	Substitution - coding silent	158296992	c.5961A>G	p.K1987=	AAACC	COSV60713720	COSM7287748	NA	646	NS	NA	NA
DMXL1	chr5	119170324	119170328	5	+	119170326	A	T	DMXL1	Prostate cancer	prostate	carcinoma	Substitution - coding silent	158281989	c.5535A>T	p.G1845=	GGACT	COSV60722218	COSM244064	22610119	NA	surgery fresh/frozen	NA	NA
DMXL1	chr5	119134312	119134316	5	+	119134314	A	G	DMXL1	Gastric cancer	stomach	carcinoma	Substitution - coding silent	158278165	c.2301A>G	p.G767=	GGACA	COSV60710531	COSM4127301	NA	541	NS	NA	NA
DMXL2	chr15	51481080	51481084	5	-	51481082	A	G	DMXL2	Breast cancer	breast	carcinoma	Substitution - coding silent	155494823	c.6024A>G	p.K2008=	AAACA	COSV51845002	COSM1478184	NA	414	fresh/frozen - NOS	NA	NA
DNAAF1	chr16	84165835	84165839	5	+	84165837	A	G	DNAAF1	Colorectal cancer	large_intestine	carcinoma	Substitution - coding silent	115503448	c.918A>G	p.R306=	AGACA	COSV57579759	COSM7286104	NA	646	NS	NA	NA
DNAAF4	chr15	55439568	55439572	5	-	55439570	A	G	DNAAF4	Kidney cancer	kidney	carcinoma	Substitution - coding silent	106699726	c.795A>G	p.K265=	AAACA	COSV58251536	COSM4414851	NA	543	NS	NA	NA
DNAH17	chr17	78425357	78425361	5	-	78425359	A	T	DNAH17	Biliary tract carcinoma	biliary_tract	carcinoma	Substitution - coding silent	118632236	c.13128A>T	p.G4376=	GGACT	COSV105011800	COSM9620011	26804919	NA	surgery fresh/frozen	NA	NA
DNAH5	chr5	13920481	13920485	5	-	13920483	A	G	DNAH5	Upper aerodigestive tract cancer	upper_aerodigestive_tract	carcinoma	Substitution - coding silent	99877444	c.795A>G	p.E265=	GAACA	COSV54209206	COSM6054876	26619122	NA	NS	NA	NA
DNAJA1	chr9	33038721	33038725	5	+	33038723	A	G	DNAJA1	Skin cancer	skin	malignant_melanoma	Substitution - coding silent	105699826	c.1014A>G	p.K338=	AAACT	COSV58309540	COSM234636	28467829	NA	surgery fresh/frozen	NA	NA
DNAJA2	chr16	46957054	46957058	5	-	46957056	A	G	DNAJA2	Colorectal cancer	large_intestine	carcinoma	Substitution - coding silent	107827984	c.1212A>G	p.G404=	GGACC	COSV100398787	COSM7544078	22810696	376	NS	NA	NA
DNAJB14	chr4	99908848	99908852	5	-	99908850	A	G	DNAJB14	Upper aerodigestive tract cancer	upper_aerodigestive_tract	carcinoma	Substitution - coding silent	129862560	c.498A>G	p.K166=	AAACA	COSV100508680	COSM8355964	NA	627	NS	NA	NA
DNAJC1	chr10	21919922	21919926	5	-	21919924	A	G	DNAJC1	Liver cancer	liver	carcinoma	Substitution - coding silent	115253945	c.543A>G	p.E181=	GAACT	COSV100977979	COSM8417569	NA	628	NS	NA	NA
DNAJC10	chr2	182755066	182755070	5	+	182755068	A	G	DNAJC10	Glioma	central_nervous_system	glioma	Substitution - coding silent	103030537	c.1617A>G	p.G539=	GGACA	COSV99899121	COSM9190240	28263318	NA	surgery fresh/frozen	NA	NA
DNAJC11	chr1	6678413	6678417	5	-	6678415	A	C	DNAJC11	Liver cancer	liver	other	Substitution - coding silent	117264437	c.255A>C	p.G85=	GGACT	COSV53789369	COSM6326857	NA	660	NS	NA	NA
DNAJC13	chr3	132453496	132453500	5	+	132453498	A	G	DNAJC13	Glioma	central_nervous_system	glioma	Substitution - coding silent	101337721	c.738A>G	p.R246=	AGACA	COSV99607641	COSM9190252	28263318	NA	surgery fresh/frozen	NA	NA
DNAJC13	chr3	132492538	132492542	5	+	132492540	A	G	DNAJC13	Endometrial carcinoma	endometrium	carcinoma	Substitution - coding silent	101341675	c.3750A>G	p.E1250=	GAACT	COSV99606828	COSM8848706	NA	419	NS	NA	NA
DNAJC13	chr3	132447363	132447367	5	+	132447365	A	G	DNAJC13	Liver cancer	liver	other	Substitution - coding silent	101338639	c.189A>G	p.G63=	GGACA	COSV53455577	COSM6321019	NA	660	NS	NA	NA
DNAJC13	chr3	132503355	132503359	5	+	132503357	A	G	DNAJC13	Urinary tract cancer	urinary_tract	carcinoma	Substitution - coding silent	101344184	c.4860A>G	p.K1620=	AAACT	COSV105025721	COSM9528245	25096233	NA	surgery - NOS	NA	NA
DNAJC14	chr12	55827604	55827608	5	-	55827606	A	G	DNAJC14	Others	bone	Ewing_sarcoma-peripheral_primitive_neuroectodermal_tumour	Substitution - coding silent	111271171	c.1053A>G	p.G351=	GGACT	COSV57913048	COSM4575572	25186949	NA	NS	NA	NA
DNAJC15	chr13	43065707	43065711	5	+	43065709	A	C	DNAJC15	Blood cancer	haematopoietic_and_lymphoid_tissue	haematopoietic_neoplasm	Substitution - coding silent	117678713	c.132A>C	p.G44=	GGACT	COSV64871968	COSM5426004	NA	544	blood-bone marrow	rs3783044	rs3783044
DNAJC2	chr7	103341930	103341934	5	-	103341932	A	G	DNAJC2	Kidney cancer	kidney	carcinoma	Substitution - coding silent	117830649	c.87A>G	p.E29=	GAACC	COSV50789544	COSM484565	NA	416	fresh/frozen - NOS	NA	NA
DNAJC2	chr7	103312600	103312604	5	-	103312602	A	G	DNAJC2	Prostate cancer	prostate	carcinoma	Substitution - coding silent	117827887	c.1833A>G	p.E611=	GAACA	COSV99971401	COSM9097319	NA	435	NS	NA	NA
DNAJC21	chr5	34945792	34945796	5	+	34945794	A	G	DNAJC21	Colorectal cancer	large_intestine	carcinoma	Substitution - coding silent	117095882	c.1176A>G	p.K392=	AAACC	COSV57762094	COSM6647316	27149842	NA	NS	NA	NA
DNAJC21	chr5	34953987	34953991	5	+	34953989	A	G	DNAJC21	Ovary cancer	ovary	carcinoma	Substitution - coding silent	117097683	c.1557A>G	p.E519=	GAACC	COSV57759621	COSM6851975	26257827	NA	surgery fresh/frozen	NA	NA
DNAJC27	chr2	24947719	24947723	5	-	24947721	A	G	DNAJC27	Blood cancer	haematopoietic_and_lymphoid_tissue	lymphoid_neoplasm	Substitution - coding silent	99008748	c.717A>G	p.K239=	AAACT	COSV53095831	COSM2911610	30545397	NA	cell-line	NA	NA
DNAJC7	chr17	41988829	41988833	5	-	41988831	A	G	DNAJC7	Endometrial carcinoma	endometrium	carcinoma	Substitution - coding silent	135410437	c.819A>G	p.K273=	AAACT	COSV57268234	COSM979395	NA	419	fresh/frozen - NOS	NA	NA
DNAJC7	chr17	42000547	42000551	5	-	42000549	A	G	DNAJC7	Colorectal cancer	large_intestine	carcinoma	Substitution - coding silent	135413839	c.99A>G	p.E33=	GAACA	COSV57268649	COSM1383296	22810696	376	NS	NA	NA
DNHD1	chr11	6533696	6533700	5	+	6533698	A	G	DNHD1	Glioma	central_nervous_system	glioma	Substitution - coding silent	102041260	c.2523A>G	p.E841=	GAACA	COSV99600545	COSM9190277	28263318	NA	surgery fresh/frozen	NA	NA
DNHD1	chr11	6558263	6558267	5	+	6558265	A	G	DNHD1	Colorectal cancer	large_intestine	carcinoma	Substitution - coding silent	102045666	c.8970A>G	p.K2990=	AAACA	COSV54432701	COSM4631510	24755471	NA	cell-line	NA	NA
DNHD1	chr11	6557675	6557679	5	+	6557677	A	G	DNHD1	Skin cancer	skin	malignant_melanoma	Substitution - coding silent	102043593	c.8382A>G	p.K2794=	AAACC	COSV104540793	COSM9460075	28467829	NA	surgery fresh/frozen	NA	NA
DNMBP	chr10	99930537	99930541	5	-	99930539	A	G	DNMBP_ENST00000636706	Colorectal cancer	large_intestine	carcinoma	Substitution - coding silent	175332588	c.225A>G	p.E75=	GAACC	COSV60622402	COSN19701777	NA	646	NS	NA	NA
DOCK10	chr2	224787333	224787337	5	-	224787335	A	G	DOCK10	Colorectal cancer	large_intestine	carcinoma	Substitution - coding silent	99712953	c.5481A>G	p.E1827=	GAACT	COSV99289267	COSM7596366	NA	376	NS	NA	NA
DOCK10	chr2	224864924	224864928	5	-	224864926	A	G	DOCK10	Lung cancer	lung	carcinoma	Substitution - coding silent	99721564	c.1419A>G	p.R473=	AGACA	COSV51425904	COSM6157266	NA	417	fresh/frozen - NOS	NA	NA
DOCK10	chr2	224849583	224849587	5	-	224849585	A	G	DOCK10	Gastric cancer	stomach	carcinoma	Substitution - coding silent	99692137	c.2157A>G	p.K719=	AAACC	COSV51353406	COSM1250512	23525077	NA	surgery fresh/frozen	NA	NA
DOCK11	chrX	118671044	118671048	5	+	118671046	A	G	DOCK11	Breast cancer	breast	carcinoma	Substitution - coding silent	102237725	c.5100A>G	p.E1700=	GAACA	COSV99354967	COSM7697601	NA	414	fresh/frozen - NOS	NA	NA
DOCK11	chrX	118546060	118546064	5	+	118546062	A	G	DOCK11	Colorectal cancer	large_intestine	carcinoma	Substitution - coding silent	102244792	c.504A>G	p.K168=	AAACA	COSV52233413	COSM280561	22810696	376	NS	NA	NA
DOCK2	chr5	170047558	170047562	5	+	170047560	A	G	DOCK2	Gastric cancer	stomach	carcinoma	Substitution - coding silent	98633285	c.4017A>G	p.K1339=	AAACC	COSV99913957	COSM8211402	NA	541	NS	NA	NA
DOCK3	chr3	51374582	51374586	5	+	51374584	A	G	DOCK3	Endometrial carcinoma	endometrium	carcinoma	Substitution - coding silent	101736431	c.5409A>G	p.G1803=	GGACA	COSV56553938	COSM1046658	NA	419	fresh/frozen - NOS	NA	NA
DOCK3	chr3	51064493	51064497	5	+	51064495	A	G	DOCK3	Skin cancer	skin	malignant_melanoma	Substitution - coding silent	101698639	c.363A>G	p.E121=	GAACT	COSV56500054	COSM127834	28467829	NA	surgery fresh/frozen	NA	NA
DOCK5	chr8	25400968	25400972	5	+	25400970	A	G	DOCK5	Upper aerodigestive tract cancer	upper_aerodigestive_tract	carcinoma	Substitution - coding silent	102386963	c.4830A>G	p.K1610=	AAACT	COSV99376309	COSM8314044	NA	627	NS	NA	NA
DOCK8	chr9	463647	463651	5	+	463649	A	G	DOCK8	Glioma	central_nervous_system	glioma	Substitution - coding silent	131005019	c.6201A>G	p.E2067=	GAACT	COSV66622994	COSM1559857	NA	329	fresh/frozen - NOS	rs145573166	rs145573166
DOK2	chr8	21913579	21913583	5	-	21913581	A	G	DOK2	Prostate cancer	prostate	carcinoma	Substitution - coding silent	102372292	c.21A>G	p.K7=	AAACA	COSV52389062	COSM237316	22722839	NA	autopsy - NOS	NA	NA
DOK3	chr5	177504389	177504393	5	-	177504391	A	T	DOK3	Skin cancer	skin	malignant_melanoma	Substitution - coding silent	109761862	c.1083A>T	p.G361=	GGACC	COSV104617245	COSM9347275	31320640	NA	surgery fresh/frozen	NA	NA
DPH5	chr1	100990523	100990527	5	-	100990525	A	G	DPH5	Gastric cancer	stomach	carcinoma	Substitution - coding silent	113306270	c.741A>G	p.E247=	GAACC	COSV59860260	COSM4019876	NA	541	NS	NA	NA
DPM1	chr20	50945896	50945900	5	-	50945898	A	G	DPM1	Colorectal cancer	large_intestine	carcinoma	Substitution - coding silent	115478219	c.321A>G	p.K107=	AAACA	COSV65373606	COSM7275500	NA	646	NS	NA	NA
DPP10	chr2	115842325	115842329	5	+	115842327	A	G	DPP10	Blood cancer	haematopoietic_and_lymphoid_tissue	lymphoid_neoplasm	Substitution - coding silent	120917509	c.2385A>G	p.E795=	GAACC	COSV106448145	COSM10185415	36050548	NA	blood-bone marrow	NA	NA
DPP6	chr7	154801361	154801365	5	+	154801363	A	G	DPP6	Endometrial carcinoma	endometrium	carcinoma	Substitution - coding silent	117799771	c.1308A>G	p.E436=	GAACC	COSV59646471	COSM1087726	NA	419	fresh/frozen - NOS	NA	NA
DPYSL4	chr10	132203789	132203793	5	+	132203791	A	G	DPYSL4	Colorectal cancer	large_intestine	carcinoma	Substitution - coding silent	105430431	c.1491A>G	p.G497=	GGACT	COSV53840257	COSM3751630	NA	376	NS	rs12313	rs12313
DRAXIN	chr1	11712342	11712346	5	+	11712344	A	G	DRAXIN	Endometrial carcinoma	endometrium	carcinoma	Substitution - coding silent	102232548	c.762A>G	p.K254=	AAACA	COSV99610751	COSM8880224	NA	419	NS	NA	NA
DROSHA	chr5	31421279	31421283	5	-	31421281	A	G	DROSHA	Endometrial carcinoma	endometrium	carcinoma	Substitution - coding silent	148101877	c.3516A>G	p.G1172=	GGACA	COSV100757568	COSM8947113	NA	419	NS	NA	NA
DSCAM	chr21	40013296	40013300	5	-	40013298	A	G	DSCAM	Glioma	central_nervous_system	glioma	Substitution - coding silent	124227051	c.5775A>G	p.G1925=	GGACA	COSV101260882	COSM9190430	28263318	NA	surgery fresh/frozen	NA	NA
DSCC1	chr8	119850446	119850450	5	-	119850448	A	G	DSCC1	Endometrial carcinoma	endometrium	carcinoma	Substitution - coding silent	105015754	c.420A>G	p.K140=	AAACT	COSV58087785	COSM1095581	NA	419	fresh/frozen - NOS	NA	NA
DSEL	chr18	67513164	67513168	5	-	67513166	A	G	DSEL	Endometrial carcinoma	endometrium	carcinoma	Substitution - coding silent	106522610	c.1473A>G	p.G491=	GGACA	COSV59492444	COSM193880	NA	419	fresh/frozen - NOS	NA	NA
DSG1	chr18	31354645	31354649	5	+	31354647	A	G	DSG1	Colorectal cancer	large_intestine	carcinoma	Substitution - coding silent	98779652	c.2451A>G	p.G817=	GGACC	COSV57134308	COSM7294045	NA	646	NS	NA	NA
DSP	chr6	7580229	7580233	5	+	7580231	A	G	DSP	Colorectal cancer	large_intestine	carcinoma	Substitution - coding silent	114665610	c.4041A>G	p.E1347=	GAACT	COSV65791747	COSM4679495	27149842	NA	NS	NA	NA
DSP	chr6	7576310	7576314	5	+	7576312	A	G	DSP	Others	soft_tissue	rhabdomyosarcoma	Substitution - coding silent	114671046	c.2649A>G	p.K883=	AAACA	COSV65792009	COSM4776338	NA	642	NS	NA	NA
DST	chr6	56535126	56535130	5	-	56535128	A	G	DST	Kidney cancer	kidney	carcinoma	Substitution - coding silent	104061244	c.10164A>G	p.E3388=	GAACA	COSV55023132	COSM484248	NA	416	fresh/frozen - NOS	NA	NA
DST	chr6	56536915	56536919	5	-	56536917	A	G	DST	Colorectal cancer	large_intestine	carcinoma	Substitution - coding silent	104018510	c.9861A>G	p.E3287=	GAACC	COSV55006175	COSM3158721	24755471	NA	cell-line	NA	NA
DST	chr6	56494023	56494027	5	-	56494025	A	G	DST	Others	oesophagus	carcinoma	Substitution - coding silent	104058078	c.13608A>G	p.K4536=	AAACT	COSV55026983	COSM5632435	26873401	NA	NS	NA	NA
DST	chr6	56601564	56601568	5	-	56601566	A	G	DST_ENST00000361203	Ovary cancer	ovary	carcinoma	Substitution - coding silent	109430664	c.10785A>G	p.K3595=	AAACA	COSV55031123	COSM81112	21720365	331	NS	NA	NA
DST	chr6	56617264	56617268	5	-	56617266	A	G	DST_ENST00000370765	Gastric cancer	stomach	carcinoma	Substitution - coding silent	116410979	c.6201A>G	p.E2067=	GAACC	COSV106391903	COSM10153086	29945994	NA	surgery - NOS	NA	NA
DTL	chr1	212080693	212080697	5	+	212080695	A	G	DTL	Gastric cancer	stomach	carcinoma	Substitution - coding silent	112352917	c.1206A>G	p.K402=	AAACT	COSV65342719	COSM4027918	NA	541	NS	NA	NA
DTNB	chr2	25531494	25531498	5	-	25531496	A	G	DTNB	Kidney cancer	kidney	carcinoma	Substitution - coding silent	121906122	c.978A>G	p.K326=	AAACC	COSV56476593	COSM3364684	NA	416	NS	NA	NA
DTX3L	chr3	122568777	122568781	5	+	122568779	A	G	DTX3L	Glioma	central_nervous_system	glioma	Substitution - coding silent	98778505	c.690A>G	p.E230=	GAACA	COSV99950098	COSM8267150	NA	545	NS	NA	NA
DTX3L	chr3	122565909	122565913	5	+	122565911	A	G	DTX3L	Endometrial carcinoma	endometrium	carcinoma	Substitution - coding silent	98776988	c.240A>G	p.K80=	AAACC	COSV56146105	COSM6996086	28485815	NA	surgery fresh/frozen	NA	NA
DUSP10	chr1	221739017	221739021	5	-	221739019	A	G	DUSP10	Colorectal cancer	large_intestine	carcinoma	Substitution - coding silent	111879202	c.726A>G	p.E242=	GAACC	COSV60458549	COSM7270452	NA	646	NS	rs1141714	NA
DVL2	chr17	7227457	7227461	5	-	7227459	A	G	DVL2	Lung cancer	lung	carcinoma	Substitution - coding silent	98335661	c.1308A>G	p.G436=	GGACT	COSV50039223	COSM310770	22941188	NA	fresh/frozen - NOS	NA	NA
DVL3	chr3	184170696	184170700	5	+	184170698	A	G	DVL3	Colorectal cancer	large_intestine	carcinoma	Substitution - coding silent	104505993	c.2094A>G	p.R698=	AGACA	COSV53050103	COSM4630843	24755471	NA	cell-line	NA	NA
DYNC1H1	chr14	101979359	101979363	5	+	101979361	A	G	DYNC1H1	Colorectal cancer	large_intestine	carcinoma	Substitution - coding silent	110566685	c.387A>G	p.K129=	AAACC	COSV64135051	COSM6650539	27149842	NA	NS	NA	NA
DYNC2H1	chr11	103156733	103156737	5	+	103156735	A	G	DYNC2H1	Liver cancer	liver	carcinoma	Substitution - coding silent	119837481	c.4092A>G	p.E1364=	GAACA	COSV62085980	COSN16303047	NA	628	NS	NA	NA
DYNC2H1	chr11	103215763	103215767	5	+	103215765	A	G	DYNC2H1	Gastric cancer	stomach	carcinoma	Substitution - coding silent	119837074	c.8739A>G	p.E2913=	GAACT	COSV62102753	COSM4017323	NA	541	NS	NA	NA
E2F7	chr12	77025586	77025590	5	-	77025588	A	G	E2F7	Colorectal cancer	large_intestine	carcinoma	Substitution - coding silent	108088579	c.2535A>G	p.G845=	GGACA	COSV59741441	COSM1992180	24755471	NA	cell-line	NA	NA
E2F7	chr12	77050683	77050687	5	-	77050685	A	G	E2F7	Ovary cancer	ovary	carcinoma	Substitution - coding silent	108085830	c.429A>G	p.K143=	AAACA	COSV100523945	COSM7511137	21720365	331	NS	NA	NA
E2F7	chr12	77056072	77056076	5	-	77056074	A	G	E2F7	Gastric cancer	stomach	carcinoma	Substitution - coding silent	108090797	c.150A>G	p.E50=	GAACC	COSV59741356	COSM4044924	NA	541	NS	NA	NA
E2F8	chr11	19234767	19234771	5	-	19234769	A	G	E2F8	Blood cancer	haematopoietic_and_lymphoid_tissue	lymphoid_neoplasm	Substitution - coding silent	170313980	c.741A>G	p.E247=	GAACT	COSV105858588	COSM9974535	27655895	NA	blood-bone marrow	NA	NA
ECI2	chr6	4117390	4117394	5	-	4117392	A	G	ECI2	Endometrial carcinoma	endometrium	carcinoma	Substitution - coding silent	115879171	c.945A>G	p.G315=	GGACT	COSV100326334	COSM9043159	NA	419	NS	NA	NA
ECM1	chr1	150510170	150510174	5	+	150510172	A	G	ECM1	Colorectal cancer	large_intestine	carcinoma	Substitution - coding silent	111820545	c.456A>G	p.E152=	GAACA	COSV60874135	COSM6651400	27149842	NA	NS	NA	NA
ECSIT	chr19	11507508	11507512	5	-	11507510	A	G	ECSIT_ENST00000252440	Glioma	central_nervous_system	glioma	Substitution - coding silent	100763928	c.849A>G	p.G283=	GGACC	COSV99369145	COSM9190583	28263318	NA	surgery fresh/frozen	NA	NA
ECT2	chr3	172755354	172755358	5	+	172755356	A	G	ECT2	Urinary tract cancer	urinary_tract	carcinoma	Substitution - coding silent	119184713	c.192A>G	p.E64=	GAACT	COSV105082283	COSM9533822	25096233	NA	surgery - NOS	NA	NA
EDEM3	chr1	184754498	184754502	5	-	184754500	A	G	EDEM3	Blood cancer	haematopoietic_and_lymphoid_tissue	lymphoid_neoplasm	Substitution - coding silent	103830457	c.147A>G	p.K49=	AAACA	COSV100545822	COSM9162745	30545397	NA	cell-line	NA	NA
EEF1AKNMT	chr1	171784463	171784467	5	+	171784465	A	G	EEF1AKNMT	Kidney cancer	kidney	carcinoma	Substitution - coding silent	112109132	c.879A>G	p.K293=	AAACC	COSV100675731	COSM8441230	NA	634	NS	NA	NA
EEF1G	chr11	62560317	62560321	5	-	62560319	A	G	EEF1G	Skin cancer	skin	malignant_melanoma	Substitution - coding silent	104353686	c.993A>G	p.E331=	GAACT	COSV61323316	COSM3450988	NA	540	NS	NA	NA
EFCAB14	chr1	46707997	46708001	5	-	46707999	A	G	EFCAB14	Prostate cancer	prostate	carcinoma	Substitution - coding silent	116710127	c.387A>G	p.E129=	GAACT	COSV64238821	COSM5552780	26000489	NA	surgery - NOS	NA	NA
EFL1	chr15	82220182	82220186	5	-	82220184	A	G	EFL1	Endometrial carcinoma	endometrium	carcinoma	Substitution - coding silent	102972918	c.1338A>G	p.R446=	AGACA	COSV51604454	COSM965673	NA	419	fresh/frozen - NOS	NA	NA
EFNA1	chr1	155131613	155131617	5	+	155131615	A	G	EFNA1	Kidney cancer	kidney	carcinoma	Substitution - coding silent	114324550	c.369A>G	p.G123=	GGACA	COSV57597289	COSM463085	NA	416	fresh/frozen - NOS	NA	NA
EFNB2	chr13	106512792	106512796	5	-	106512794	A	G	EFNB2	Colorectal cancer	large_intestine	carcinoma	Substitution - coding silent	180507484	c.141A>G	p.G47=	GGACT	COSV55364468	COSM1365354	NA	376	NS	NA	NA
EGFR	chr7	55156796	55156800	5	+	55156798	A	G	EGFR	Colorectal cancer	large_intestine	carcinoma	Substitution - coding silent	101907923	c.1173A>G	p.E391=	GAACT	COSV99291276	COSM7617029	NA	376	NS	NA	NA
EGR4	chr2	73292139	73292143	5	-	73292141	A	G	EGR4	Colorectal cancer	large_intestine	carcinoma	Substitution - coding silent	158581695	c.1086A>G	p.R362=	AGACT	COSV71532293	COSM4624865	24755471	NA	cell-line	NA	NA
EHBP1	chr2	62707228	62707232	5	+	62707230	A	G	EHBP1	Breast cancer	breast	carcinoma	Substitution - coding silent	102876638	c.39A>G	p.K13=	AAACA	COSV50416677	COSM160661	22722201	385	NS	NA	NA
EHBP1	chr2	62707210	62707214	5	+	62707212	A	G	EHBP1	Kidney cancer	kidney	carcinoma	Substitution - coding silent	102879118	c.21A>G	p.R7=	AGACT	COSV50428290	COSM477554	NA	416	fresh/frozen - NOS	NA	NA
EHBP1L1	chr11	65582941	65582945	5	+	65582943	A	G	EHBP1L1	Endometrial carcinoma	endometrium	carcinoma	Substitution - coding silent	105800210	c.2271A>G	p.G757=	GGACT	COSV100499537	COSM8859911	NA	419	NS	NA	NA
EIF2AK1	chr7	6054557	6054561	5	-	6054559	A	G	EIF2AK1	Endometrial carcinoma	endometrium	carcinoma	Substitution - coding silent	100077852	c.264A>G	p.R88=	AGACA	COSV52238073	COSM5823344	NA	419	NS	NA	NA
EIF2AK1	chr7	6024746	6024750	5	-	6024748	A	G	EIF2AK1	Pancreatic cancer	pancreas	carcinoma	Substitution - coding silent	100078810	c.1818A>G	p.E606=	GAACT	COSV52240786	COSM3785732	NA	328	NS	NA	NA
EIF2AK3	chr2	88575123	88575127	5	-	88575125	A	G	EIF2AK3	Glioma	central_nervous_system	glioma	Substitution - coding silent	104267498	c.2358A>G	p.E786=	GAACT	COSV100303516	COSM8257911	NA	545	NS	NA	NA
EIF2AK4	chr15	39955737	39955741	5	+	39955739	A	G	EIF2AK4	Colorectal cancer	large_intestine	carcinoma	Substitution - coding silent	102240753	c.714A>G	p.K238=	AAACA	COSV99773838	COSM7572179	NA	376	NS	NA	NA
EIF2B2	chr14	75009156	75009160	5	+	75009158	A	G	EIF2B2	Colorectal cancer	large_intestine	carcinoma	Substitution - coding silent	101863243	c.1026A>G	p.E342=	GAACT	COSV99837614	COSM7543490	NA	376	NS	NA	NA
EIF2S3	chrX	24062451	24062455	5	+	24062453	A	G	EIF2S3	Colorectal cancer	large_intestine	carcinoma	Substitution - coding silent	101126928	c.516A>G	p.E172=	GAACA	COSV99450946	COSM7526819	NA	375	NS	NA	NA
EIF3A	chr10	119049826	119049830	5	-	119049828	A	G	EIF3A	Kidney cancer	kidney	carcinoma	Substitution - coding silent	112448617	c.2631A>G	p.R877=	AGACT	COSV64961791	COSM465335	NA	416	fresh/frozen - NOS	NA	NA
EIF3B	chr7	2372786	2372790	5	+	2372788	A	G	EIF3B	Upper aerodigestive tract cancer	upper_aerodigestive_tract	carcinoma	Substitution - coding silent	112757243	c.1803A>G	p.E601=	GAACT	COSV62803125	COSM6447462	28098136	NA	surgery-fixed	NA	NA
EIF3H	chr8	116655880	116655884	5	-	116655882	A	G	EIF3H	Upper aerodigestive tract cancer	upper_aerodigestive_tract	carcinoma	Substitution - coding silent	150699620	c.681A>G	p.K227=	AAACA	COSV99411334	COSM8370329	NA	627	NS	NA	NA
EIF3H	chr8	116657254	116657258	5	-	116657256	A	G	EIF3H	Urinary tract cancer	urinary_tract	carcinoma	Substitution - coding silent	150700884	c.516A>G	p.K172=	AAACT	COSV105105134	COSM9532209	25096233	NA	surgery - NOS	NA	NA
EIF4G1	chr3	184328701	184328705	5	+	184328703	A	G	EIF4G1	Colorectal cancer	large_intestine	carcinoma	Substitution - coding silent	127114858	c.4047A>G	p.E1349=	GAACT	COSV59992695	COSM5355614	25957691	NA	NS	NA	NA
EIF4G2	chr11	10800963	10800967	5	-	10800965	A	G	EIF4G2	Colorectal cancer	large_intestine	carcinoma	Substitution - coding silent	153784032	c.1536A>G	p.G512=	GGACA	COSV60596880	COSM1351075	NA	376	NS	NA	NA
EIF4G3	chr1	20864681	20864685	5	-	20864683	A	G	EIF4G3	Colorectal cancer	large_intestine	carcinoma	Substitution - coding silent	124055341	c.2739A>G	p.E913=	GAACT	COSV51688933	COSM7276273	NA	646	NS	NA	NA
EIF4G3	chr1	20982395	20982399	5	-	20982397	A	G	EIF4G3_ENST00000602326	Lung cancer	lung	carcinoma	Substitution - coding silent	169195497	c.42A>G	p.R14=	AGACC	COSV51683206	COSM7238958	NA	583	NS	NA	NA
ELL2	chr5	95913779	95913783	5	-	95913781	A	T	ELL2	Endometrial carcinoma	endometrium	carcinoma	Substitution - coding silent	101860300	c.471A>T	p.G157=	GGACC	COSV99427274	COSM9049612	NA	419	NS	NA	NA
ELMSAN1	chr14	73738762	73738766	5	-	73738764	A	G	ELMSAN1	Liver cancer	liver	carcinoma	Substitution - coding silent	103721061	c.1245A>G	p.R415=	AGACT	COSV54092740	COSM4934319	NA	628	NS	NA	NA
ELOVL4	chr6	79921627	79921631	5	-	79921629	A	G	ELOVL4	Colorectal cancer	large_intestine	carcinoma	Substitution - coding silent	114527229	c.537A>G	p.G179=	GGACA	COSV63953910	COSM6653498	27149842	NA	NS	NA	NA
ELOVL5	chr6	53269159	53269163	5	-	53269161	A	G	ELOVL5_ENST00000542638	Colorectal cancer	large_intestine	carcinoma	Substitution - coding silent	156983990	c.741A>G	p.K247=	AAACA	COSV58650328	COSM3430757	NA	375	NS	NA	NA
ELOVL6	chr4	110059656	110059660	5	-	110059658	A	T	ELOVL6	Blood cancer	haematopoietic_and_lymphoid_tissue	lymphoid_neoplasm	Substitution - coding silent	121423763	c.318A>T	p.G106=	GGACC	COSV56431532	COSM5418265	21642962	340	blood	NA	NA
ELP1	chr9	108917593	108917597	5	-	108917595	A	G	ELP1	Glioma	central_nervous_system	glioma	Substitution - coding silent	117939977	c.816A>G	p.G272=	GGACT	COSV101010437	COSM9192729	28263318	NA	surgery fresh/frozen	NA	NA
ELP2	chr18	36156625	36156629	5	+	36156627	A	G	ELP2	Colorectal cancer	large_intestine	carcinoma	Substitution - coding silent	128981875	c.1632A>G	p.G544=	GGACA	COSV60849418	COSM6653524	27149842	NA	NS	NA	NA
EMILIN1	chr2	27083915	27083919	5	+	27083917	A	C	EMILIN1	Breast cancer	breast	carcinoma	Substitution - coding silent	116540580	c.2346A>C	p.G782=	GGACA	COSV99566481	COSM7705928	NA	414	fresh/frozen - NOS	NA	NA
EMILIN1	chr2	27082172	27082176	5	+	27082174	A	G	EMILIN1	Gastric cancer	stomach	carcinoma	Substitution - coding silent	116540156	c.603A>G	p.G201=	GGACT	COSV53153860	COSM4093454	NA	541	NS	NA	NA
EMILIN1	chr2	27084477	27084481	5	+	27084479	A	G	EMILIN1	Gastric cancer	stomach	carcinoma	Substitution - coding silent	116539732	c.2505A>G	p.G835=	GGACC	COSV53153977	COSM4093462	NA	541	NS	NA	NA
EMILIN2	chr18	2891061	2891065	5	+	2891063	A	G	EMILIN2	Skin cancer	skin	carcinoma	Substitution - coding silent	102037947	c.936A>G	p.E312=	GAACT	COSV105033428	COSM9773123	26950094	NA	surgery fresh/frozen	NA	NA
EML1	chr14	99911559	99911563	5	+	99911561	A	G	EML1	Colorectal cancer	large_intestine	carcinoma	Substitution - coding silent	104214202	c.1536A>G	p.K512=	AAACT	COSV99215746	COSM7578171	NA	376	NS	NA	NA
EML1	chr14	99907716	99907720	5	+	99907718	A	G	EML1	Lung cancer	lung	carcinoma	Substitution - coding silent	104215998	c.1146A>G	p.K382=	AAACT	COSV99215606	COSM7778493	NA	417	NS	NA	NA
EML3	chr11	62608992	62608996	5	-	62608994	A	G	EML3	Liver cancer	liver	carcinoma	Substitution - coding silent	152029583	c.897A>G	p.R299=	AGACA	COSV53883371	COSM4926352	NA	628	NS	NA	NA
EMSY	chr11	76537815	76537819	5	+	76537817	A	G	EMSY	Endometrial carcinoma	endometrium	carcinoma	Substitution - coding silent	153284090	c.2427A>G	p.K809=	AAACC	COSV100595495	COSM9051797	NA	419	NS	NA	NA
ENAM	chr4	70643425	70643429	5	+	70643427	A	T	ENAM	Glioma	central_nervous_system	glioma	Substitution - coding silent	122765606	c.2001A>T	p.G667=	GGACA	COSV101253228	COSM7469645	NA	329	NS	NA	NA
ENAM	chr4	70643956	70643960	5	+	70643958	A	G	ENAM	Endometrial carcinoma	endometrium	carcinoma	Substitution - coding silent	122764840	c.2532A>G	p.E844=	GAACA	COSV68535231	COSM1057115	NA	419	fresh/frozen - NOS	NA	NA
ENAM	chr4	70644733	70644737	5	+	70644735	A	G	ENAM	Pancreatic cancer	pancreas	carcinoma	Substitution - coding silent	122762853	c.3309A>G	p.E1103=	GAACA	COSV101252944	COSM8433699	NA	629	NS	NA	NA
ENAM	chr4	70642147	70642151	5	+	70642149	A	G	ENAM	Upper aerodigestive tract cancer	upper_aerodigestive_tract	carcinoma	Substitution - coding silent	122764166	c.723A>G	p.E241=	GAACC	COSV68537299	COSM6451697	28098136	NA	surgery-fixed	NA	NA
ENG	chr9	127818289	127818293	5	-	127818291	A	G	ENG	Colorectal cancer	large_intestine	carcinoma	Substitution - coding silent	117200969	c.1515A>G	p.E505=	GAACT	COSV61228074	COSM4680965	27149842	NA	NS	NA	NA
ENKD1	chr16	67663537	67663541	5	-	67663539	A	G	ENKD1_ENST00000602644	Colorectal cancer	large_intestine	carcinoma	Substitution - coding silent	170115356	c.597A>G	p.G199=	GGACC	COSV54667647	COSM2995484	24755471	NA	cell-line	NA	NA
ENKUR	chr10	24995671	24995675	5	-	24995673	A	G	ENKUR	Prostate cancer	prostate	carcinoma	Substitution - coding silent	105981088	c.420A>G	p.G140=	GGACT	COSV58633382	COSM5554626	26000489	NA	surgery - NOS	NA	NA
ENOX2	chrX	130635036	130635040	5	-	130635038	A	G	ENOX2	Others	cervix	carcinoma	Substitution - coding silent	104824311	c.1452A>G	p.K484=	AAACT	COSV57654560	COSM4841490	NA	415	NS	NA	NA
ENPEP	chr4	110476514	110476518	5	+	110476516	A	G	ENPEP	Upper aerodigestive tract cancer	upper_aerodigestive_tract	carcinoma	Substitution - coding silent	100109772	c.102A>G	p.G34=	GGACT	COSV54451994	COSM4888537	NA	539	NS	NA	NA
ENTPD4	chr8	23437163	23437167	5	-	23437165	A	G	ENTPD4	Glioma	central_nervous_system	glioma	Substitution - coding silent	109442086	c.1143A>G	p.G381=	GGACA	COSV100652708	COSM9190771	28263318	NA	surgery fresh/frozen	NA	NA
EP300	chr22	41157232	41157236	5	+	41157234	A	G	EP300	Blood cancer	haematopoietic_and_lymphoid_tissue	haematopoietic_neoplasm	Substitution - coding silent	101292195	c.3327A>G	p.G1109=	GGACA	COSV99610150	COSM7630328	NA	377	blood-bone marrow	NA	NA
EP300	chr22	41178429	41178433	5	+	41178431	A	G	EP300	Gastric cancer	stomach	carcinoma	Substitution - coding silent	101290821	c.6720A>G	p.G2240=	GGACA	COSV54328980	COSM4104442	NA	541	NS	NA	NA
EP400	chr12	132064695	132064699	5	+	132064697	A	G	EP400	Glioma	central_nervous_system	glioma	Substitution - coding silent	117880643	c.8364A>G	p.K2788=	AAACT	COSV100201742	COSM8256736	NA	545	NS	NA	NA
EP400	chr12	132077500	132077504	5	+	132077502	A	G	EP400	Upper aerodigestive tract cancer	upper_aerodigestive_tract	carcinoma	Substitution - coding silent	117857058	c.9201A>G	p.K3067=	AAACT	COSV57772095	COSM5970604	26934577	NA	surgery fresh/frozen	NA	NA
EPB41	chr1	29060461	29060465	5	+	29060463	A	G	EPB41	Skin cancer	skin	malignant_melanoma	Substitution - coding silent	104688580	c.1986A>G	p.R662=	AGACA	COSV104659275	COSM9423265	28467829	NA	surgery fresh/frozen	NA	NA
EPB41L1	chr20	36173949	36173953	5	+	36173951	A	G	EPB41L1	Skin cancer	skin	malignant_melanoma	Substitution - coding silent	104749439	c.174A>G	p.E58=	GAACA	COSV52436361	COSM3545819	NA	540	NS	NA	NA
EPB41L3	chr18	5478335	5478339	5	-	5478337	A	G	EPB41L3	Colorectal cancer	large_intestine	carcinoma	Substitution - coding silent	106202513	c.285A>G	p.K95=	AAACT	COSV59468146	COSM7282422	NA	646	NS	NA	NA
EPB41L4A	chr5	112165078	112165082	5	-	112165080	A	G	EPB41L4A	Skin cancer	skin	malignant_melanoma	Substitution - coding silent	102609149	c.1971A>G	p.K657=	AAACC	COSV99813609	COSM7894745	NA	540	NS	NA	NA
EPC1	chr10	32284811	32284815	5	-	32284813	A	G	EPC1	Endometrial carcinoma	endometrium	carcinoma	Substitution - coding silent	100936393	c.1629A>G	p.E543=	GAACT	COSV99553314	COSM8885649	NA	419	NS	NA	NA
EPC1	chr10	32293067	32293071	5	-	32293069	A	G	EPC1	Endometrial carcinoma	endometrium	carcinoma	Substitution - coding silent	100934249	c.585A>G	p.K195=	AAACA	COSV53925564	COSM917775	NA	419	fresh/frozen - NOS	NA	NA
EPC1	chr10	32293169	32293173	5	-	32293171	A	G	EPC1	Gastric cancer	stomach	carcinoma	Substitution - coding silent	100938609	c.483A>G	p.K161=	AAACT	COSV99552563	COSM8610253	NA	683	NS	NA	NA
EPG5	chr18	45954626	45954630	5	-	45954628	A	G	EPG5	Lung cancer	lung	carcinoma	Substitution - coding silent	100829798	c.774A>G	p.E258=	GAACA	COSV105864206	COSM10044664	29616327	NA	surgery-fixed	NA	NA
EPHA6	chr3	96987354	96987358	5	+	96987356	A	G	EPHA6	Colorectal cancer	large_intestine	carcinoma	Substitution - coding silent	118176444	c.477A>G	p.E159=	GAACA	COSV67575095	COSM6891690	NA	376	NS	NA	NA
EPHA6	chr3	96987900	96987904	5	+	96987902	A	G	EPHA6	Liver cancer	liver	other	Substitution - coding silent	118224182	c.1023A>G	p.K341=	AAACT	COSV67599197	COSM7191973	NA	323	NS	NA	NA
EPHB3	chr3	184579719	184579723	5	+	184579721	A	G	EPHB3	Lung cancer	lung	carcinoma	Substitution - coding silent	105248213	c.1959A>G	p.K653=	AAACA	COSV57805504	COSM6468717	27545006	NA	fixed - NOS	NA	NA
EPHB4	chr7	100813654	100813658	5	-	100813656	A	G	EPHB4	Biliary tract carcinoma	biliary_tract	carcinoma	Substitution - coding silent	113079415	c.1752A>G	p.G584=	GGACA	COSV62267957	COSM3762244	32952556	NA	surgery fresh/frozen	rs314359	NA
EPM2AIP1	chr3	36991804	36991808	5	-	36991806	A	G	EPM2AIP1	Biliary tract carcinoma	biliary_tract	carcinoma	Substitution - coding silent	107909479	c.1272A>G	p.R424=	AGACA	COSV51622211	COSM5508294	NA	658	NS	NA	NA
EPPK1	chr8	143866742	143866746	5	-	143866744	A	G	EPPK1	Lung cancer	lung	carcinoma	Substitution - coding silent	173265485	c.6510A>G	p.K2170=	AAACA	COSV101599814	COSM7789995	NA	417	NS	NA	NA
EPRS	chr1	219987238	219987242	5	-	219987240	A	G	EPRS	Lung cancer	lung	carcinoma	Substitution - coding silent	111982633	c.2940A>G	p.K980=	AAACA	COSV100859403	COSM8704661	NA	418	NS	NA	NA
EPRS	chr1	220034921	220034925	5	-	220034923	A	G	EPRS	Gastric cancer	stomach	carcinoma	Substitution - coding silent	111977296	c.222A>G	p.E74=	GAACA	COSV65100091	COSM4028372	NA	541	NS	NA	NA
EPS8	chr12	15650860	15650864	5	-	15650862	A	G	EPS8	Blood cancer	haematopoietic_and_lymphoid_tissue	lymphoid_neoplasm	Substitution - coding silent	179770526	c.1395A>G	p.E465=	GAACA	COSV55528187	COSM7208321	NA	340	blood	NA	NA
ERC2	chr3	56434682	56434686	5	-	56434684	A	G	ERC2	Skin cancer	skin	malignant_melanoma	Substitution - coding silent	99078549	c.324A>G	p.G108=	GGACT	COSV99882470	COSM8113573	NA	540	NS	NA	NA
ERCC4	chr16	13947715	13947719	5	+	13947717	A	G	ERCC4	Gastric cancer	stomach	carcinoma	Substitution - coding silent	108356948	c.2121A>G	p.E707=	GAACC	COSV61312232	COSM4058419	NA	541	NS	NA	NA
ERCC6	chr10	49470226	49470230	5	-	49470228	A	G	ERCC6	Lung cancer	lung	carcinoma	Substitution - coding silent	110150320	c.3732A>G	p.E1244=	GAACA	COSV63390105	COSM6484967	26503331	NA	surgery fresh/frozen	NA	NA
ERCC6L	chrX	72206296	72206300	5	-	72206298	A	G	ERCC6L	Endometrial carcinoma	endometrium	carcinoma	Substitution - coding silent	104736023	c.2469A>G	p.E823=	GAACT	COSV100559028	COSM8979383	NA	419	NS	NA	NA
ERCC6L	chrX	72208549	72208553	5	-	72208551	A	G	ERCC6L	Endometrial carcinoma	endometrium	carcinoma	Substitution - coding silent	104737256	c.216A>G	p.E72=	GAACA	COSV100559077	COSM8851750	NA	419	fresh/frozen - NOS	NA	NA
ERCC6L	chrX	72207733	72207737	5	-	72207735	A	G	ERCC6L	Kidney cancer	kidney	carcinoma	Substitution - coding silent	104734057	c.1032A>G	p.R344=	AGACT	COSV57819761	COSM1497334	NA	416	fresh/frozen - NOS	NA	NA
EREG	chr4	74381094	74381098	5	+	74381096	A	G	EREG	Lung cancer	lung	carcinoid-endocrine_tumour	Substitution - coding silent	98401591	c.237A>G	p.G79=	GGACA	COSV55262316	COSM4386775	24670920	NA	surgery fresh/frozen	NA	NA
ERG	chr21	38383770	38383774	5	-	38383772	A	G	ERG	Gastric cancer	stomach	carcinoma	Substitution - coding silent	126919914	c.1092A>G	p.K364=	AAACC	COSV55731825	COSM4101567	NA	541	NS	NA	NA
ERI2	chr16	20797821	20797825	5	-	20797823	A	G	ERI2	Endometrial carcinoma	endometrium	carcinoma	Substitution - coding silent	112410838	c.1977A>G	p.G659=	GGACT	COSV99184497	COSM8927480	NA	419	NS	NA	NA
ERICH1	chr8	715941	715945	5	-	715943	A	G	ERICH1	Upper aerodigestive tract cancer	upper_aerodigestive_tract	carcinoma	Substitution - coding silent	98541638	c.87A>G	p.E29=	GAACC	COSV50637680	COSM6447584	28098136	NA	surgery-fixed	NA	NA
ERICH4	chr19	41444039	41444043	5	+	41444041	A	G	ERICH4	Others	soft_tissue	sarcoma	Substitution - coding silent	114359848	c.210A>G	p.G70=	GGACA	COSV99700494	COSM8465468	NA	635	NS	NA	NA
ERMN	chr2	157325503	157325507	5	-	157325505	A	G	ERMN	Gastric cancer	stomach	carcinoma	Substitution - coding silent	121896536	c.177A>G	p.E59=	GAACC	COSV68075083	COSM4085805	NA	541	NS	NA	NA
ERMP1	chr9	5823910	5823914	5	-	5823912	A	G	ERMP1	Colorectal cancer	large_intestine	carcinoma	Substitution - coding silent	106686852	c.858A>G	p.E286=	GAACT	COSV99284367	COSM7550540	NA	376	NS	NA	NA
ERO1A	chr14	52683819	52683823	5	-	52683821	A	G	ERO1A	Lung cancer	lung	carcinoma	Substitution - coding silent	121258515	c.201A>G	p.K67=	AAACT	COSV101193690	COSM8698216	NA	418	NS	NA	NA
ERVMER34-1	chr4	52744193	52744197	5	-	52744195	A	G	ERVMER34-1	Gastric cancer	stomach	adenoma	Substitution - coding silent	130749938	c.1326A>G	p.K442=	AAACA	COSV106544060	COSM10144766	29945994	NA	surgery - NOS	NA	NA
ESD	chr13	46784287	46784291	5	-	46784289	A	G	ESD	Gastric cancer	stomach	carcinoma	Substitution - coding silent	116259205	c.219A>G	p.E73=	GAACA	COSV66340671	COSM1639362	22037554	NA	fresh/frozen - NOS	NA	NA
ESRRG	chr1	216506970	216506974	5	-	216506972	A	G	ESRRG	Skin cancer	skin	malignant_melanoma	Substitution - coding silent	112069673	c.1380A>G	p.K460=	AAACT	COSV63157751	COSM3483696	NA	540	NS	NA	NA
ESYT1	chr12	56142671	56142675	5	+	56142673	A	G	ESYT1	Gastric cancer	stomach	carcinoma	Substitution - coding silent	102306576	c.2859A>G	p.G953=	GGACC	COSV99920052	COSM8579111	NA	683	NS	NA	NA
ETFBKMT	chr12	31667685	31667689	5	+	31667687	A	G	ETFBKMT	Glioma	central_nervous_system	glioma	Substitution - coding silent	111704058	c.486A>G	p.R162=	AGACT	COSV99861512	COSM7481068	NA	329	NS	NA	NA
ETFDH	chr4	158706266	158706270	5	+	158706268	A	G	ETFDH	Gastric cancer	stomach	carcinoma	Substitution - coding silent	145384452	c.1365A>G	p.R455=	AGACC	COSV56988298	COSM4123171	NA	541	NS	NA	NA
ETS1	chr11	128484870	128484874	5	-	128484872	A	G	ETS1	Lung cancer	lung	carcinoma	Substitution - coding silent	119095585	c.813A>G	p.K271=	AAACA	COSV60096498	COSM6531351	27923066	NA	surgery fresh/frozen	NA	NA
ETS1	chr11	128490480	128490484	5	-	128490482	A	G	ETS1	Others	testis	germ_cell_tumour	Substitution - coding silent	119094063	c.309A>G	p.E103=	GAACA	COSV100091640	COSM9117891	27905446	NA	fixed - NOS	NA	NA
ETV6	chr12	11853471	11853475	5	+	11853473	A	G	ETV6	Endometrial carcinoma	endometrium	carcinoma	Substitution - coding silent	119377271	c.375A>G	p.K125=	AAACC	COSV101122431	COSM8846137	NA	419	NS	NA	NA
EVI2A	chr17	31318313	31318317	5	-	31318315	A	G	EVI2A	Others	cervix	carcinoma	Substitution - coding silent	98947779	c.768A>G	p.K256=	AAACA	COSV99907460	COSM8648708	NA	415	NS	NA	NA
EXD2	chr14	69209477	69209481	5	+	69209479	A	G	EXD2	Colorectal cancer	large_intestine	carcinoma	Substitution - coding silent	104364562	c.9A>G	p.R3=	AGACA	COSV100473952	COSM7532853	NA	375	NS	NA	NA
EXO1	chr1	241858572	241858576	5	+	241858574	A	G	EXO1	Endometrial carcinoma	endometrium	carcinoma	Substitution - coding silent	109834544	c.612A>G	p.R204=	AGACA	COSV100799651	COSM8844273	NA	419	NS	NA	NA
EXO1	chr1	241861467	241861471	5	+	241861469	A	G	EXO1	Lung cancer	lung	carcinoma	Substitution - coding silent	109837320	c.1008A>G	p.E336=	GAACA	COSV62219543	COSM679670	NA	418	fresh/frozen - NOS	NA	NA
EXOC1	chr4	55870813	55870817	5	+	55870815	A	G	EXOC1	Others	autonomic_ganglia	neuroblastoma	Substitution - coding silent	114981136	c.741A>G	p.E247=	GAACA	COSV62122254	COSM1284790	23334666	NA	NS	NA	NA
EXOC1	chr4	55871920	55871924	5	+	55871922	A	G	EXOC1	Kidney cancer	kidney	carcinoma	Substitution - coding silent	114982938	c.1038A>G	p.R346=	AGACT	COSV62121176	COSM3365666	NA	416	NS	NA	NA
EXOC1	chr4	55871872	55871876	5	+	55871874	A	G	EXOC1	Gastric cancer	stomach	carcinoma	Substitution - coding silent	114984868	c.990A>G	p.K330=	AAACA	COSV100637997	COSM8479014	NA	683	NS	NA	NA
EXOC8	chr1	231335878	231335882	5	-	231335880	A	G	EXOC8	Endometrial carcinoma	endometrium	carcinoma	Substitution - coding silent	110521824	c.1866A>G	p.K622=	AAACA	COSV50477532	COSM905474	NA	419	fresh/frozen - NOS	NA	NA
EXOG	chr3	38524084	38524088	5	+	38524086	A	G	EXOG	Endometrial carcinoma	endometrium	carcinoma	Substitution - coding silent	98638780	c.831A>G	p.G277=	GGACT	COSV99815522	COSM9044724	NA	419	NS	NA	NA
EXPH5	chr11	108513096	108513100	5	-	108513098	A	G	EXPH5	Colorectal cancer	large_intestine	carcinoma	Substitution - coding silent	101403797	c.2409A>G	p.K803=	AAACT	COSV56208713	COSM6657351	27149842	NA	NS	NA	NA
EXT2	chr11	44108106	44108110	5	+	44108108	A	G	EXT2	Breast cancer	breast	carcinoma	Substitution - coding silent	121233324	c.495A>G	p.E165=	GAACT	COSV59151917	COSM6588573	28027327	NA	fresh/frozen - NOS	NA	NA
EXT2	chr11	44197973	44197977	5	+	44197975	A	G	EXT2	Gastric cancer	stomach	carcinoma	Substitution - coding silent	121229513	c.1551A>G	p.K517=	AAACT	COSV59150253	COSM4032826	NA	541	NS	NA	NA
EZH2	chr7	148829766	148829770	5	-	148829768	A	G	EZH2	Colorectal cancer	large_intestine	carcinoma	Substitution - coding silent	105894150	c.444A>G	p.E148=	GAACT	COSV57465241	COSM5169495	NA	646	NS	NA	NA
F13A1	chr6	6145668	6145672	5	-	6145670	A	G	F13A1	Lung cancer	lung	carcinoma	Substitution - coding silent	99411756	c.2148A>G	p.R716=	AGACA	COSV53555828	COSM6174806	NA	417	fresh/frozen - NOS	NA	NA
F3	chr1	94540293	94540297	5	-	94540295	A	G	F3	Skin cancer	skin	malignant_melanoma	Substitution - coding silent	104050498	c.174A>G	p.E58=	GAACC	COSV61845375	COSM3493579	NA	540	NS	NA	NA
F5	chr1	169541197	169541201	5	-	169541199	A	G	F5	Kidney cancer	kidney	carcinoma	Substitution - coding silent	112171331	c.3891A>G	p.E1297=	GAACT	COSV63122996	COSM3360469	NA	416	NS	NA	NA
F5	chr1	169541440	169541444	5	-	169541442	A	G	F5	Skin cancer	skin	carcinoma	Substitution - coding silent	112177627	c.3648A>G	p.E1216=	GAACT	COSV105288921	COSM9792340	26950094	NA	surgery fresh/frozen	NA	NA
F5	chr1	169541713	169541717	5	-	169541715	A	G	F5	Skin cancer	skin	malignant_melanoma	Substitution - coding silent	112177709	c.3375A>G	p.E1125=	GAACA	COSV63123016	COSM2073576	26343386	NA	surgery fresh/frozen	NA	NA
FADS3	chr11	61891344	61891348	5	-	61891346	A	G	FADS3	Glioma	central_nervous_system	glioma	Substitution - coding silent	98687121	c.36A>G	p.G12=	GGACC	COSV99605408	COSM9190989	28263318	NA	surgery fresh/frozen	NA	NA
FAM111A	chr11	59152389	59152393	5	+	59152391	A	G	FAM111A	Endometrial carcinoma	endometrium	carcinoma	Substitution - coding silent	154282516	c.723A>G	p.K241=	AAACT	COSV64655206	COSM928974	NA	419	fresh/frozen - NOS	NA	NA
FAM111A	chr11	59152710	59152714	5	+	59152712	A	G	FAM111A	Urinary tract cancer	urinary_tract	carcinoma	Substitution - coding silent	154282368	c.1044A>G	p.K348=	AAACT	COSV64655196	COSM7143819	NA	413	NS	NA	NA
FAM114A1	chr4	38932340	38932344	5	+	38932342	A	G	FAM114A1	Endometrial carcinoma	endometrium	carcinoma	Substitution - coding silent	109944661	c.1431A>G	p.K477=	AAACC	COSV100729316	COSM8878257	NA	419	NS	NA	NA
FAM120C	chrX	54182600	54182604	5	-	54182602	A	G	FAM120C	Glioma	central_nervous_system	glioma	Substitution - coding silent	114645995	c.597A>G	p.G199=	GGACA	COSV100069689	COSM8861807	28263318	NA	surgery fresh/frozen	NA	NA
FAM129A	chr1	184818741	184818745	5	-	184818743	A	T	FAM129A	Lung cancer	lung	carcinoma	Substitution - coding silent	110797837	c.1068A>T	p.G356=	GGACC	COSV62288230	COSM354940	22980975	NA	surgery - NOS	NA	NA
FAM133B	chr7	92578320	92578324	5	-	92578322	A	G	FAM133B	Colorectal cancer	large_intestine	carcinoma	Substitution - coding silent	131245743	c.273A>G	p.R91=	AGACA	COSV70075232	COSM280946	22810696	376	NS	NA	NA
FAM133B	chr7	92578368	92578372	5	-	92578370	A	G	FAM133B	Colorectal cancer	large_intestine	carcinoma	Substitution - coding silent	131245628	c.225A>G	p.K75=	AAACA	COSV70076298	COSM5119889	22810696	376	NS	NA	NA
FAM135A	chr6	70502750	70502754	5	+	70502752	A	G	FAM135A	Others	oesophagus	carcinoma	Substitution - coding silent	126276332	c.990A>G	p.E330=	GAACT	COSV52059892	COSM4437236	25151357	NA	surgery fresh/frozen	NA	NA
FAM160A1	chr4	151649728	151649732	5	+	151649730	A	G	FAM160A1	Prostate cancer	prostate	carcinoma	Substitution - coding silent	131097193	c.1689A>G	p.G563=	GGACC	COSV70708401	COSM5995595	26928463	NA	autopsy - NOS	NA	NA
FAM160B1	chr10	114843044	114843048	5	+	114843046	A	G	FAM160B1	Blood cancer	haematopoietic_and_lymphoid_tissue	haematopoietic_neoplasm	Substitution - coding silent	112653984	c.636A>G	p.E212=	GAACT	COSV65087470	COSM5425465	NA	544	blood-bone marrow	rs17092491	rs17092491
FAM167B	chr1	32247602	32247606	5	+	32247604	A	G	FAM167B	Others	soft_tissue	sarcoma	Substitution - coding silent	113663559	c.183A>G	p.K61=	AAACC	COSV100406042	COSM8442159	NA	635	NS	NA	NA
FAM169A	chr5	74796130	74796134	5	-	74796132	A	G	FAM169A	Lung cancer	lung	carcinoma	Substitution - coding silent	116881367	c.1158A>G	p.E386=	GAACC	COSV65847051	COSM1642785	33028646	NA	circulating tumour	NA	NA
FAM171A2	chr17	44355072	44355076	5	-	44355074	A	C	FAM171A2	Gastric cancer	stomach	carcinoma	Substitution - coding silent	101806882	c.1140A>C	p.G380=	GGACC	COSV50007695	COSM6200769	NA	371	NS	NA	NA
FAM184A	chr6	119024257	119024261	5	-	119024259	A	G	FAM184A	Endometrial carcinoma	endometrium	carcinoma	Substitution - coding silent	105942048	c.714A>G	p.R238=	AGACT	COSV100137532	COSM8893377	NA	419	NS	NA	NA
FAM204A	chr10	118336255	118336259	5	-	118336257	A	G	FAM204A	Endometrial carcinoma	endometrium	carcinoma	Substitution - coding silent	112509914	c.159A>G	p.E53=	GAACC	COSV100977382	COSM8817571	NA	419	NS	NA	NA
FAM204A	chr10	118335208	118335212	5	-	118335210	A	G	FAM204A	Gastric cancer	stomach	carcinoma	Substitution - coding silent	112509284	c.357A>G	p.E119=	GAACC	COSV64987926	COSM5049937	25042771	NA	surgery fresh/frozen	NA	NA
FAM208B	chr10	5748114	5748118	5	+	5748116	A	G	FAM208B	Endometrial carcinoma	endometrium	carcinoma	Substitution - coding silent	108295473	c.4695A>G	p.K1565=	AAACA	COSV100050769	COSM9008679	NA	419	NS	NA	NA
FAM210A	chr18	13681917	13681921	5	-	13681919	A	G	FAM210A	Endometrial carcinoma	endometrium	carcinoma	Substitution - coding silent	107561942	c.159A>G	p.K53=	AAACA	COSV59183475	COSM986751	NA	419	fresh/frozen - NOS	NA	NA
FAM214B	chr9	35105273	35105277	5	-	35105275	A	G	FAM214B	Endometrial carcinoma	endometrium	carcinoma	Substitution - coding silent	115525641	c.1563A>G	p.E521=	GAACT	COSV100521270	COSM9046427	NA	419	NS	NA	NA
FAM47E	chr4	76271751	76271755	5	+	76271753	A	G	FAM47E	Colorectal cancer	large_intestine	carcinoma	Substitution - coding silent	128480329	c.855A>G	p.K285=	AAACT	COSV60531542	COSM2832131	24755471	NA	cell-line	NA	NA
FAM47E-STBD1	chr4	76271751	76271755	5	+	76271753	A	G	FAM47E-STBD1	Colorectal cancer	large_intestine	carcinoma	Substitution - coding silent	149982491	c.855A>G	p.K285=	AAACT	COSV60531542	COSM2832131	24755471	NA	cell-line	NA	NA
FAM72B	chr1	121168827	121168831	5	-	121168829	A	G	FAM72B_ENST00000619376	Breast cancer	breast	carcinoma	Substitution - coding silent	172417184	c.237A>G	p.K79=	AAACA	COSV62221960	COSM3801488	NA	414	NS	NA	NA
FAM72B	chr1	121177219	121177223	5	-	121177221	A	G	FAM72B	Colorectal cancer	large_intestine	carcinoma	Substitution - coding silent	113190765	c.342A>G	p.R114=	AGACT	COSV100778974	COSM7611397	NA	376	NS	NA	NA
FAM78B	chr1	166070317	166070321	5	-	166070319	A	G	FAM78B	Colorectal cancer	large_intestine	carcinoma	Substitution - coding silent	105097833	c.708A>G	p.K236=	AAACC	COSV57978352	COSM2089145	NA	670	organoid culture	NA	NA
FAM83B	chr6	54940424	54940428	5	+	54940426	A	G	FAM83B	Colorectal cancer	large_intestine	carcinoma	Substitution - coding silent	107610309	c.1455A>G	p.E485=	GAACA	COSV60924297	COSM6660206	27149842	NA	NS	NA	NA
FAM83G	chr17	18978704	18978708	5	-	18978706	A	G	FAM83G	Lung cancer	lung	carcinoma	Substitution - coding silent	116409752	c.960A>G	p.E320=	GAACC	COSV100525529	COSM7794850	NA	417	NS	NA	NA
FAM83G	chr17	18971681	18971685	5	-	18971683	A	T	FAM83G	Skin cancer	skin	malignant_melanoma	Substitution - coding silent	116412161	c.2148A>T	p.G716=	GGACC	COSV58755801	COSM3514997	NA	540	NS	NA	NA
FAM98B	chr15	38470274	38470278	5	+	38470276	A	G	FAM98B	Endometrial carcinoma	endometrium	carcinoma	Substitution - coding silent	123107242	c.402A>G	p.K134=	AAACA	COSV59842881	COSM960985	NA	419	fresh/frozen - NOS	NA	NA
FAM98B	chr15	38473577	38473581	5	+	38473579	A	G	FAM98B	Colorectal cancer	large_intestine	carcinoma	Substitution - coding silent	123108060	c.606A>G	p.E202=	GAACA	COSV59843067	COSM256921	22810696	375	NS	NA	NA
FAM98B	chr15	38474182	38474186	5	+	38474184	A	G	FAM98B	Lung cancer	lung	carcinoma	Substitution - coding silent	123108971	c.615A>G	p.E205=	GAACA	COSV99989146	COSM7738272	NA	417	NS	NA	NA
FANCB	chrX	14857947	14857951	5	-	14857949	A	G	FANCB	Endometrial carcinoma	endometrium	carcinoma	Substitution - coding silent	120600789	c.1110A>G	p.E370=	GAACC	COSV100146590	COSM8873436	NA	419	NS	NA	NA
FANCD2	chr3	10081379	10081383	5	+	10081381	A	G	FANCD2	Colorectal cancer	large_intestine	carcinoma	Substitution - coding silent	98618327	c.3141A>G	p.G1047=	GGACC	COSV99810226	COSM7568104	NA	376	NS	NA	NA
FANCF	chr11	22625140	22625144	5	-	22625142	A	G	FANCF	Upper aerodigestive tract cancer	upper_aerodigestive_tract	carcinoma	Substitution - coding silent	107452311	c.669A>G	p.E223=	GAACC	COSV59415876	COSM4605748	25056374	NA	surgery-fixed	NA	NA
FANCM	chr14	45189216	45189220	5	+	45189218	A	G	FANCM	Lung cancer	lung	carcinoma	Substitution - coding silent	102530288	c.5196A>G	p.K1732=	AAACA	COSV57498722	COSM5675157	26168399	NA	surgery fresh/frozen	NA	NA
FARP1	chr13	98395449	98395453	5	+	98395451	A	G	FARP1	Gastric cancer	stomach	carcinoma	Substitution - coding silent	176451717	c.1389A>G	p.K463=	AAACC	COSV60330141	COSM4048919	NA	541	NS	NA	NA
FARSA	chr19	12930286	12930290	5	-	12930288	A	G	FARSA	Skin cancer	skin	carcinoma	Substitution - coding silent	105810135	c.438A>G	p.G146=	GGACA	COSV58905153	COSM6019241	NA	656	NS	NA	NA
FASTKD1	chr2	169560705	169560709	5	-	169560707	A	G	FASTKD1	Lung cancer	lung	carcinoma	Substitution - coding silent	134247083	c.651A>G	p.E217=	GAACT	COSV101328524	COSM8751391	NA	418	NS	NA	NA
FAT1	chr4	186709388	186709392	5	-	186709390	A	G	FAT1	Gastric cancer	stomach	carcinoma	Substitution - coding silent	132137865	c.438A>G	p.R146=	AGACC	COSV71673286	COSM4772809	NA	683	NS	NA	NA
FAT2	chr5	151543940	151543944	5	-	151543942	A	G	FAT2	Colorectal cancer	large_intestine	carcinoma	Substitution - coding silent	103373201	c.7185A>G	p.G2395=	GGACA	COSV99942666	COSM7594778	NA	376	NS	NA	NA
FAT3	chr11	92799149	92799153	5	+	92799151	A	G	FAT3	Glioma	central_nervous_system	glioma	Substitution - coding silent	150760441	c.5688A>G	p.E1896=	GAACA	COSV53116203	COSM3398196	NA	329	fresh/frozen - NOS	NA	NA
FAT3	chr11	92801288	92801292	5	+	92801290	A	G	FAT3	Colorectal cancer	large_intestine	carcinoma	Substitution - coding silent	150722147	c.7827A>G	p.E2609=	GAACA	COSV53130041	COSM2223771	22810696	376	NS	NA	NA
FAT3	chr11	92857216	92857220	5	+	92857218	A	T	FAT3	Lung cancer	lung	carcinoma	Substitution - coding silent	150683801	c.10920A>T	p.G3640=	GGACT	COSV53113087	COSM690998	NA	418	fresh/frozen - NOS	NA	NA
FAT4	chr4	125320177	125320181	5	+	125320179	A	G	FAT4	Others	bone	Ewing_sarcoma-peripheral_primitive_neuroectodermal_tumour	Substitution - coding silent	120314934	c.3768A>G	p.R1256=	AGACA	COSV67894979	COSM4584770	25186949	NA	NS	NA	NA
FAT4	chr4	125491178	125491182	5	+	125491180	A	G	FAT4	Colorectal cancer	large_intestine	carcinoma	Substitution - coding silent	120322784	c.14358A>G	p.G4786=	GGACT	COSV58699401	COSM5008816	24951259	NA	fresh/frozen - NOS	NA	NA
FAT4	chr4	125451394	125451398	5	+	125451396	A	G	FAT4	Prostate cancer	prostate	carcinoma	Substitution - coding silent	120366464	c.10380A>G	p.G3460=	GGACA	COSV100630214	COSM9092675	NA	435	NS	NA	NA
FAT4	chr4	125448592	125448596	5	+	125448594	A	T	FAT4	Skin cancer	skin	carcinoma	Substitution - coding silent	120322023	c.7578A>T	p.G2526=	GGACC	COSV58677410	COSM4455397	25303977	NA	surgery fresh/frozen	NA	NA
FAT4	chr4	125320405	125320409	5	+	125320407	A	G	FAT4	Upper aerodigestive tract cancer	upper_aerodigestive_tract	carcinoma	Substitution - coding silent	120345229	c.3996A>G	p.E1332=	GAACT	COSV101272421	COSM8385328	NA	627	NS	NA	NA
FBN1	chr15	48411081	48411085	5	-	48411083	A	G	FBN1	Liver cancer	liver	other	Substitution - coding silent	107461643	c.8523A>G	p.E2841=	GAACT	COSV57320736	COSM7188648	NA	323	NS	NA	NA
FBN1	chr15	48411033	48411037	5	-	48411035	A	G	FBN1	Skin cancer	skin	carcinoma	Substitution - coding silent	107457887	c.8571A>G	p.E2857=	GAACT	COSV105154063	COSM9672225	26950094	NA	surgery fresh/frozen	NA	NA
FBXL14	chr12	1593051	1593055	5	-	1593053	A	G	FBXL14	Breast cancer	breast	carcinoma	Substitution - coding silent	106346628	c.1014A>G	p.G338=	GGACA	COSV59336813	COSM5618962	26249178	NA	NS	rs2302029	NA
FBXL3	chr13	77007746	77007750	5	-	77007748	A	G	FBXL3	Gastric cancer	stomach	carcinoma	Substitution - coding silent	109396364	c.684A>G	p.E228=	GAACT	COSV62918524	COSM4048408	NA	541	NS	NA	NA
FBXL5	chr4	15636658	15636662	5	-	15636660	A	G	FBXL5	Endometrial carcinoma	endometrium	carcinoma	Substitution - coding silent	104869979	c.600A>G	p.E200=	GAACA	COSV100377864	COSM9033349	NA	419	NS	NA	NA
FBXL7	chr5	15500695	15500699	5	+	15500697	A	G	FBXL7	Endometrial carcinoma	endometrium	carcinoma	Substitution - coding silent	144301291	c.21A>G	p.K7=	AAACA	COSV101554541	COSM8872439	NA	419	NS	NA	NA
FBXL7	chr5	15936497	15936501	5	+	15936499	A	G	FBXL7	Colorectal cancer	large_intestine	carcinoma	Substitution - coding silent	144302173	c.789A>G	p.K263=	AAACT	COSV61649839	COSM6661995	27149842	NA	NS	NA	NA
FBXO30	chr6	145805426	145805430	5	-	145805428	A	G	FBXO30	Endometrial carcinoma	endometrium	carcinoma	Substitution - coding silent	101676152	c.978A>G	p.K326=	AAACC	COSV99395198	COSM8878320	NA	419	NS	NA	NA
FBXO33	chr14	39401403	39401407	5	-	39401405	A	G	FBXO33	Glioma	central_nervous_system	glioma	Substitution - coding silent	101186635	c.1167A>G	p.K389=	AAACC	COSV99980964	COSM9191302	28263318	NA	surgery fresh/frozen	NA	NA
FBXO42	chr1	16250761	16250765	5	-	16250763	A	G	FBXO42	Skin cancer	skin	malignant_melanoma	Substitution - coding silent	115987717	c.2061A>G	p.E687=	GAACT	COSV65044629	COSM3477655	NA	540	NS	NA	NA
FBXO43	chr8	100140863	100140867	5	-	100140865	A	G	FBXO43	Endometrial carcinoma	endometrium	carcinoma	Substitution - coding silent	130469992	c.1389A>G	p.G463=	GGACA	COSV71053607	COSM1094284	NA	419	fresh/frozen - NOS	NA	NA
FBXO43	chr8	100140800	100140804	5	-	100140802	A	G	FBXO43	Colorectal cancer	large_intestine	carcinoma	Substitution - coding silent	130476395	c.1452A>G	p.G484=	GGACT	COSV71053705	COSM6662309	27149842	NA	NS	NA	NA
FBXO44	chr1	11658826	11658830	5	+	11658828	A	G	FBXO44	Colorectal cancer	large_intestine	carcinoma	Substitution - coding silent	114792731	c.552A>G	p.R184=	AGACC	COSV52354472	COSM6662338	27149842	NA	NS	NA	NA
FBXW11	chr5	171878083	171878087	5	-	171878085	A	T	FBXW11	Blood cancer	haematopoietic_and_lymphoid_tissue	lymphoid_neoplasm	Substitution - coding silent	99848648	c.834A>T	p.G278=	GGACA	COSV99441216	COSM8438342	NA	632	NS	NA	NA
FBXW2	chr9	120788002	120788006	5	-	120788004	A	G	FBXW2	Colorectal cancer	large_intestine	carcinoma	Substitution - coding silent	170758466	c.255A>G	p.K85=	AAACA	COSV61596281	COSM3322549	NA	670	organoid culture	NA	NA
FBXW5	chr9	136943428	136943432	5	-	136943430	A	G	FBXW5	Colorectal cancer	large_intestine	carcinoma	Substitution - coding silent	105642554	c.270A>G	p.E90=	GAACA	COSV56402932	COSM3216766	24755471	NA	cell-line	NA	NA
FBXW7	chr4	152411481	152411485	5	-	152411483	A	G	FBXW7	Others	bone	Ewing_sarcoma-peripheral_primitive_neuroectodermal_tumour	Substitution - coding silent	168464281	c.321A>G	p.E107=	GAACA	COSV55908686	COSM4584837	25186949	NA	NS	NA	NA
FER	chr5	109187504	109187508	5	+	109187506	A	G	FER	Gastric cancer	stomach	carcinoma	Substitution - coding silent	99872549	c.2400A>G	p.K800=	AAACC	COSV55297193	COSM4127037	NA	541	NS	NA	NA
FERMT2	chr14	52893418	52893422	5	-	52893420	A	G	FERMT2	Glioma	central_nervous_system	glioma	Substitution - coding silent	105028272	c.399A>G	p.R133=	AGACA	COSV100448844	COSM9191364	28263318	NA	surgery fresh/frozen	NA	NA
FGA	chr4	154585581	154585585	5	-	154585583	A	G	FGA_ENST00000622532	Endometrial carcinoma	endometrium	carcinoma	Substitution - coding silent	172918314	c.771A>G	p.E257=	GAACA	COSV57395621	COSM1052414	NA	419	fresh/frozen - NOS	NA	NA
FGD1	chrX	54446143	54446147	5	-	54446145	A	G	FGD1	Endometrial carcinoma	endometrium	carcinoma	Substitution - coding silent	114569835	c.2850A>G	p.E950=	GAACC	COSV100910862	COSM8844102	NA	419	NS	NA	NA
FGD2	chr6	37025825	37025829	5	+	37025827	A	G	FGD2	Prostate cancer	prostate	carcinoma	Substitution - coding silent	101627770	c.1494A>G	p.E498=	GAACT	COSV99236440	COSM9092364	NA	435	NS	NA	NA
FGD5	chr3	14880578	14880582	5	+	14880580	A	G	FGD5	Endometrial carcinoma	endometrium	carcinoma	Substitution - coding silent	103012288	c.2667A>G	p.G889=	GGACA	COSV53245332	COSM1039781	NA	419	fresh/frozen - NOS	NA	NA
FGD6	chr12	95091733	95091737	5	-	95091735	A	G	FGD6	Endometrial carcinoma	endometrium	carcinoma	Substitution - coding silent	106210272	c.3822A>G	p.E1274=	GAACA	COSV100676591	COSM8880469	NA	419	NS	NA	NA
FGF2	chr4	122892346	122892350	5	+	122892348	A	G	FGF2	Liver cancer	liver	other	Substitution - coding silent	98632054	c.819A>G	p.G273=	GGACC	COSV52650266	COSM6284079	NA	660	NS	NA	NA
FGF21	chr19	48758182	48758186	5	+	48758184	A	C	FGF21	Ovary cancer	ovary	carcinoma	Substitution - coding silent	168956835	c.594A>C	p.G198=	GGACC	COSV55811142	COSM4127768	NA	585	NS	NA	NA
FGF21	chr19	48756270	48756274	5	+	48756272	A	G	FGF21	Skin cancer	skin	carcinoma	Substitution - coding silent	168956880	c.36A>G	p.G12=	GGACT	COSV55810289	COSM6861260	NA	656	NS	rs838133	NA
FGF9	chr13	21681101	21681105	5	+	21681103	A	T	FGF9	Skin cancer	skin	carcinoma	Substitution - coding silent	118595222	c.339A>T	p.G113=	GGACT	COSV66645673	COSM6015269	27592799	NA	fixed - NOS	NA	NA
FGFR2	chr10	121479990	121479994	5	-	121479992	A	G	FGFR2	Liver cancer	liver	other	Substitution - coding silent	135881295	c.2334A>G	p.E778=	GAACA	COSV60655660	COSM5812030	NA	660	NS	NA	NA
FGFR2	chr10	121485395	121485399	5	-	121485397	A	G	FGFR2	Gastric cancer	stomach	carcinoma	Substitution - coding silent	135910725	c.2196A>G	p.E732=	GAACT	COSV60645929	COSM4012153	NA	541	NS	NA	NA
FGG	chr4	154604889	154604893	5	-	154604891	A	G	FGG	Kidney cancer	kidney	carcinoma	Substitution - coding silent	106977809	c.1305A>G	p.R435=	AGACC	COSV60195858	COSM3993517	NA	543	NS	NA	NA
FIBP	chr11	65884479	65884483	5	-	65884481	A	G	FIBP	Pancreatic cancer	pancreas	carcinoma	Substitution - coding silent	105206057	c.936A>G	p.E312=	GAACC	COSV57173107	COSM3788028	NA	382	NS	NA	NA
FIGN	chr2	163611350	163611354	5	-	163611352	A	G	FIGN	Endometrial carcinoma	endometrium	carcinoma	Substitution - coding silent	108091085	c.480A>G	p.E160=	GAACC	COSV60773217	COSM3311678	NA	419	NS	NA	NA
FIGN	chr2	163610168	163610172	5	-	163610170	A	G	FIGN	Urinary tract cancer	urinary_tract	carcinoma	Substitution - coding silent	108090506	c.1662A>G	p.G554=	GGACT	COSV60770906	COSM7164776	NA	413	NS	NA	NA
FIGNL1	chr7	50446101	50446105	5	-	50446103	A	C	FIGNL1	Colorectal cancer	large_intestine	carcinoma	Substitution - coding silent	126734346	c.1185A>C	p.G395=	GGACC	COSV63553345	COSM7291643	NA	646	NS	NA	NA
FIGNL1	chr7	50446194	50446198	5	-	50446196	A	T	FIGNL1	Gastric cancer	stomach	carcinoma	Substitution - coding silent	126734799	c.1092A>T	p.G364=	GGACC	COSV63553570	COSM3881636	NA	541	NS	NA	NA
FILIP1	chr6	75314222	75314226	5	-	75314224	A	G	FILIP1	Colorectal cancer	large_intestine	carcinoma	Substitution - coding silent	101609167	c.1608A>G	p.E536=	GAACA	COSV99385966	COSM7527768	NA	375	NS	NA	NA
FKBP15	chr9	113202586	113202590	5	-	113202588	A	G	FKBP15	Lung cancer	lung	carcinoma	Substitution - coding silent	101906088	c.441A>G	p.R147=	AGACA	COSV53035587	COSM751999	NA	418	fresh/frozen - NOS	NA	NA
FKBP8	chr19	18541951	18541955	5	-	18541953	A	G	FKBP8	Others	oesophagus	carcinoma	Substitution - coding silent	170464323	c.18A>G	p.E6=	GAACC	COSV55892428	COSM5431748	NA	582	NS	NA	NA
FKBP9	chr7	33005343	33005347	5	+	33005345	A	G	FKBP9	Glioma	central_nervous_system	glioma	Substitution - coding silent	155279779	c.1866A>G	p.E622=	GAACT	COSV99640105	COSM9191439	28263318	NA	surgery fresh/frozen	NA	NA
FLG	chr1	152313066	152313070	5	-	152313068	A	G	FLG	Endometrial carcinoma	endometrium	carcinoma	Substitution - coding silent	110932538	c.1818A>G	p.G606=	GGACA	COSV100910449	COSM8833146	NA	419	NS	NA	NA
FLG	chr1	152313330	152313334	5	-	152313332	A	T	FLG	Endometrial carcinoma	endometrium	carcinoma	Substitution - coding silent	110960926	c.1554A>T	p.G518=	GGACA	COSV64240985	COSM896152	NA	419	fresh/frozen - NOS	NA	NA
FLG	chr1	152308590	152308594	5	-	152308592	A	G	FLG	Kidney cancer	kidney	carcinoma	Substitution - coding silent	110950990	c.6294A>G	p.E2098=	GAACA	COSV64236895	COSM462982	NA	416	fresh/frozen - NOS	NA	NA
FLG	chr1	152310843	152310847	5	-	152310845	A	G	FLG	Colorectal cancer	large_intestine	carcinoma	Substitution - coding silent	110938922	c.4041A>G	p.E1347=	GAACA	COSV64239668	COSM6664425	27149842	NA	NS	NA	NA
FLG	chr1	152304510	152304514	5	-	152304512	A	C	FLG	Colorectal cancer	large_intestine	carcinoma	Substitution - coding silent	110946936	c.10374A>C	p.G3458=	GGACA	COSV64237208	COSM5458227	NA	646	NS	NA	NA
FLG	chr1	152313330	152313334	5	-	152313332	A	G	FLG	Colorectal cancer	large_intestine	carcinoma	Substitution - coding silent	110942505	c.1554A>G	p.G518=	GGACA	COSV64241540	COSM3418066	NA	375	NS	NA	NA
FLG	chr1	152304702	152304706	5	-	152304704	A	G	FLG	Liver cancer	liver	other	Substitution - coding silent	110957954	c.10182A>G	p.E3394=	GAACA	COSV64241460	COSM5821334	NA	660	NS	NA	NA
FLG	chr1	152309670	152309674	5	-	152309672	A	T	FLG	Lung cancer	lung	carcinoma	Substitution - coding silent	110930953	c.5214A>T	p.G1738=	GGACA	COSV64249697	COSM382973	22980975	NA	surgery - NOS	NA	NA
FLG	chr1	152308437	152308441	5	-	152308439	A	G	FLG	Others	oesophagus	carcinoma	Substitution - coding silent	110930533	c.6447A>G	p.R2149=	AGACA	COSV64236969	COSM1252492	23525077	NA	surgery fresh/frozen	NA	NA
FLG	chr1	152304057	152304061	5	-	152304059	A	G	FLG	Gastric cancer	stomach	carcinoma	Substitution - coding silent	110959339	c.10827A>G	p.G3609=	GGACA	COSV64248195	COSM5052569	25042771	NA	surgery fresh/frozen	NA	NA
FLG	chr1	152312184	152312188	5	-	152312186	A	G	FLG	Gastric cancer	stomach	carcinoma	Substitution - coding silent	110928373	c.2700A>G	p.E900=	GAACA	COSV64241017	COSM4022462	NA	541	NS	NA	NA
FLG	chr1	152312811	152312815	5	-	152312813	A	G	FLG	Urinary tract cancer	urinary_tract	carcinoma	Substitution - coding silent	110954889	c.2073A>G	p.G691=	GGACA	COSV64246411	COSM7085974	NA	413	NS	rs527901575	NA
FLRT1	chr11	64116796	64116800	5	+	64116798	A	G	FLRT1	Skin cancer	skin	malignant_melanoma	Substitution - coding silent	98850172	c.531A>G	p.K177=	AAACA	COSV99735967	COSM8011509	NA	540	NS	NA	NA
FLRT2	chr14	85621761	85621765	5	+	85621763	A	G	FLRT2	Endometrial carcinoma	endometrium	carcinoma	Substitution - coding silent	105543555	c.249A>G	p.E83=	GAACT	COSV100420106	COSM9048869	NA	419	NS	NA	NA
FLT3	chr13	28049717	28049721	5	-	28049719	A	G	FLT3	Skin cancer	skin	carcinoma	Substitution - coding silent	102765956	c.798A>G	p.E266=	GAACC	COSV105021837	COSM9806476	26950094	NA	surgery - NOS	NA	NA
FLT4	chr5	180612564	180612568	5	-	180612566	A	G	FLT4	Skin cancer	skin	malignant_melanoma	Substitution - coding silent	103638890	c.3477A>G	p.R1159=	AGACC	COSV104563086	COSM9438577	28467829	NA	surgery fresh/frozen	NA	NA
FLYWCH1	chr16	2933291	2933295	5	+	2933293	A	G	FLYWCH1	Lung cancer	lung	carcinoma	Substitution - coding silent	101816549	c.960A>G	p.G320=	GGACA	COSV54146656	COSM702680	NA	418	fresh/frozen - NOS	NA	NA
FMN2	chr1	240206823	240206827	5	+	240206825	A	T	FMN2	Lung cancer	lung	carcinoma	Substitution - coding silent	105181722	c.2013A>T	p.G671=	GGACA	COSV60422808	COSM6542112	27923066	NA	surgery fresh/frozen	NA	NA
FMN2	chr1	240206823	240206827	5	+	240206825	A	G	FMN2	Pancreatic cancer	pancreas	carcinoma	Substitution - coding silent	105179513	c.2013A>G	p.G671=	GGACA	COSV100147078	COSM8428458	NA	629	NS	NA	NA
FMO2	chr1	171209011	171209015	5	+	171209013	A	G	FMO2	Blood cancer	haematopoietic_and_lymphoid_tissue	haematopoietic_neoplasm	Substitution - coding silent	100698483	c.1476A>G	p.K492=	AAACA	COSV52947060	COSN15303967	NA	544	blood-bone marrow	rs2020869	rs2020869
FMR1	chrX	147928743	147928747	5	+	147928745	A	G	FMR1	Others	cervix	carcinoma	Substitution - coding silent	114608613	c.357A>G	p.K119=	AAACC	COSV54421552	COSM4823170	NA	415	NS	NA	NA
FN1	chr2	215381059	215381063	5	-	215381061	A	G	FN1	Endometrial carcinoma	endometrium	carcinoma	Substitution - coding silent	111713220	c.5184A>G	p.G1728=	GGACT	COSV60565887	COSM1016172	NA	419	fresh/frozen - NOS	NA	NA
FN1	chr2	215404529	215404533	5	-	215404531	A	C	FN1	Lung cancer	lung	carcinoma	Substitution - coding silent	111696317	c.3111A>C	p.G1037=	GGACA	COSV60553286	COSM7225617	NA	583	NS	rs7589580	NA
FN1	chr2	215388220	215388224	5	-	215388222	A	G	FN1	Others	soft_tissue	sarcoma	Substitution - coding silent	111696689	c.4332A>G	p.R1444=	AGACA	COSV100117233	COSM8450940	NA	635	NS	NA	NA
FN3K	chr17	82748957	82748961	5	+	82748959	A	G	FN3K	Others	meninges	meningioma	Substitution - coding silent	103490662	c.573A>G	p.E191=	GAACT	COSV105183564	COSM9566375	30123936	NA	surgery - NOS	NA	NA
FNDC3B	chr3	172298762	172298766	5	+	172298764	A	G	FNDC3B	Biliary tract carcinoma	biliary_tract	carcinoma	Substitution - coding silent	107879895	c.1038A>G	p.R346=	AGACC	COSV61040559	COSM5517957	NA	658	NS	NA	NA
FNDC3B	chr3	172347281	172347285	5	+	172347283	A	G	FNDC3B	Gastric cancer	stomach	carcinoma	Substitution - coding silent	107879193	c.2436A>G	p.E812=	GAACT	COSV61039227	COSM4115263	NA	541	NS	NA	NA
FOCAD	chr9	20929505	20929509	5	+	20929507	A	G	FOCAD	Endometrial carcinoma	endometrium	carcinoma	Substitution - coding silent	116263601	c.3228A>G	p.K1076=	AAACC	COSV100620620	COSM8892172	NA	419	NS	NA	NA
FOXJ1	chr17	76137792	76137796	5	-	76137794	A	G	FOXJ1	Upper aerodigestive tract cancer	upper_aerodigestive_tract	carcinoma	Substitution - coding silent	108208125	c.825A>G	p.K275=	AAACA	COSV53949485	COSM7327899	NA	539	NS	NA	NA
FOXJ3	chr1	42311077	42311081	5	-	42311079	A	T	FOXJ3	Gastric cancer	stomach	carcinoma	Substitution - coding silent	114125794	c.15A>T	p.G5=	GGACA	COSV62362474	COSM4008036	NA	541	NS	NA	NA
FOXM1	chr12	2859392	2859396	5	-	2859394	A	G	FOXM1	Colorectal cancer	large_intestine	carcinoma	Substitution - coding silent	108213350	c.1650A>G	p.R550=	AGACC	COSV61206552	COSM293740	22810696	376	NS	NA	NA
FOXM1	chr12	2872166	2872170	5	-	2872168	A	C	FOXM1	Ovary cancer	ovary	carcinoma	Substitution - coding silent	108214005	c.582A>C	p.G194=	GGACT	COSV61205820	COSM1322561	NA	331	NS	NA	NA
FOXN3	chr14	89412037	89412041	5	-	89412039	A	G	FOXN3	Upper aerodigestive tract cancer	upper_aerodigestive_tract	carcinoma	Substitution - coding silent	108142457	c.438A>G	p.E146=	GAACA	COSV99725953	COSM8313741	NA	627	NS	NA	NA
FOXO1	chr13	40560109	40560113	5	-	40560111	A	G	FOXO1	Gastric cancer	stomach	carcinoma	Substitution - coding silent	118774119	c.1380A>G	p.G460=	GGACT	COSV65427597	COSM4047582	NA	541	NS	NA	NA
FOXP1	chr3	70977674	70977678	5	-	70977676	A	G	FOXP1	Glioma	central_nervous_system	glioma	Substitution - coding silent	173145063	c.1395A>G	p.R465=	AGACC	COSV59540447	COSM2784870	26496030	NA	cell-line	NA	NA
FOXP1	chr3	70977875	70977879	5	-	70977877	A	G	FOXP1	Others	oesophagus	carcinoma	Substitution - coding silent	173146305	c.1299A>G	p.G433=	GGACC	COSV59541925	COSM1242292	23525077	NA	surgery fresh/frozen	NA	NA
FOXP2	chr7	114644776	114644780	5	+	114644778	A	G	FOXP2	Colorectal cancer	large_intestine	carcinoma	Substitution - coding silent	122003496	c.1158A>G	p.G386=	GGACA	COSV63489689	COSM5450317	NA	646	NS	NA	NA
FPGT	chr1	74204486	74204490	5	+	74204488	A	G	FPGT	Blood cancer	haematopoietic_and_lymphoid_tissue	haematopoietic_neoplasm	Substitution - coding silent	117041449	c.480A>G	p.K160=	AAACT	COSV63845591	COSM7221106	NA	544	blood-bone marrow	rs12046751	rs12046751
FPGT	chr1	74204972	74204976	5	+	74204974	A	G	FPGT	Lung cancer	lung	carcinoma	Substitution - coding silent	117040747	c.966A>G	p.G322=	GGACC	COSV63842733	COSM682191	NA	418	fresh/frozen - NOS	NA	NA
FREM2	chr13	38688569	38688573	5	+	38688571	A	G	FREM2	Others	oesophagus	carcinoma	Substitution - coding silent	99471569	c.1227A>G	p.E409=	GAACT	COSV54850392	COSM1243274	23525077	NA	surgery fresh/frozen	NA	NA
FRMD4A	chr10	13666216	13666220	5	-	13666218	A	G	FRMD4A	Colorectal cancer	large_intestine	carcinoma	Substitution - coding silent	110621892	c.1482A>G	p.K494=	AAACA	COSV52714982	COSM2024852	24755471	NA	cell-line	NA	NA
FRMD4B	chr3	69195310	69195314	5	-	69195312	A	G	FRMD4B	Colorectal cancer	large_intestine	carcinoma	Substitution - coding silent	121045384	c.1287A>G	p.E429=	GAACT	COSV68329738	COSM290654	22810696	375	NS	NA	NA
FRMD6	chr14	51722071	51722075	5	+	51722073	A	T	FRMD6	Lung cancer	lung	carcinoma	Substitution - coding silent	107699789	c.1485A>T	p.G495=	GGACA	COSV61090638	COSM6075712	NA	417	fresh/frozen - NOS	NA	NA
FRMPD1	chr9	37745348	37745352	5	+	37745350	A	C	FRMPD1	Glioma	central_nervous_system	glioma	Substitution - coding silent	157985068	c.3318A>C	p.G1106=	GGACA	COSV100899517	COSM7485112	NA	329	NS	NA	NA
FRY	chr13	32208944	32208948	5	+	32208946	A	T	FRY_ENST00000380250	Biliary tract carcinoma	biliary_tract	carcinoma	Substitution - coding silent	116274444	c.4110A>T	p.G1370=	GGACA	COSV66577782	COSM5499897	NA	658	NS	NA	NA
FRY	chr13	32237410	32237414	5	+	32237412	A	G	FRY	Glioma	central_nervous_system	glioma	Substitution - coding silent	157563153	c.5844A>G	p.K1948=	AAACT	COSV66573123	COSM6355607	NA	672	NS	NA	NA
FRY	chr13	32208944	32208948	5	+	32208946	A	G	FRY_ENST00000380250	Colorectal cancer	large_intestine	carcinoma	Substitution - coding silent	116292674	c.4110A>G	p.G1370=	GGACA	COSV66572949	COSM4685712	25344691	NA	NS	NA	NA
FRYL	chr4	48556994	48556998	5	-	48556996	A	G	FRYL	Blood cancer	haematopoietic_and_lymphoid_tissue	haematopoietic_neoplasm	Substitution - coding silent	113546384	c.4248A>G	p.E1416=	GAACC	COSV51952585	COSM6908138	29386642	NA	NS	NA	NA
FSD1L	chr9	105506533	105506537	5	+	105506535	A	C	FSD1L	Others	thyroid	other	Substitution - coding silent	139263337	c.723A>C	p.G241=	GGACT	COSV65999053	COSM4163185	NA	589	NS	NA	NA
FSTL1	chr3	120403349	120403353	5	-	120403351	A	T	FSTL1	Lung cancer	lung	carcinoma	Substitution - coding silent	103289567	c.585A>T	p.G195=	GGACT	COSV55236167	COSM728015	NA	418	fresh/frozen - NOS	NA	NA
FSTL5	chr4	161385937	161385941	5	-	161385939	A	G	FSTL5	Colorectal cancer	large_intestine	carcinoma	Substitution - coding silent	106838691	c.2352A>G	p.E784=	GAACC	COSV60195995	COSM6667585	27149842	NA	NS	NA	NA
FUBP1	chr1	77960362	77960366	5	-	77960364	A	T	FUBP1	Colorectal cancer	large_intestine	carcinoma	Substitution - coding silent	116439977	c.1476A>T	p.G492=	GGACC	COSV53926709	COSM266570	22810696	376	NS	NA	NA
FUS	chr16	31184339	31184343	5	+	31184341	A	G	FUS	Colorectal cancer	large_intestine	carcinoma	Substitution - coding silent	101872288	c.468A>G	p.G156=	GGACA	COSV54216732	COSM6667830	27149842	NA	NS	NA	NA
FUT3	chr19	5843809	5843813	5	-	5843811	A	G	FUT3	Breast cancer	breast	carcinoma	Substitution - coding silent	104203706	c.1029A>G	p.K343=	AAACT	COSV54604141	COSM3357214	NA	669	NS	NA	NA
FUT6	chr19	5831540	5831544	5	-	5831542	A	G	FUT6	Colorectal cancer	large_intestine	carcinoma	Substitution - coding silent	104023499	c.1026A>G	p.K342=	AAACT	COSV54606488	COSM1395981	NA	376	NS	NA	NA
FUT8	chr14	65616360	65616364	5	+	65616362	A	T	FUT8	Gastric cancer	stomach	carcinoma	Substitution - coding silent	112085278	c.471A>T	p.G157=	GGACA	COSV100651377	COSM8615126	NA	683	NS	NA	NA
FXN	chr9	69072613	69072617	5	+	69072615	A	G	FXN	Endometrial carcinoma	endometrium	carcinoma	Substitution - coding silent	178123949	c.486A>G	p.G162=	GGACC	COSV66009429	COSM1109684	NA	419	fresh/frozen - NOS	NA	NA
FYCO1	chr3	45981661	45981665	5	-	45981663	A	G	FYCO1	Prostate cancer	prostate	carcinoma	Substitution - coding silent	98757001	c.69A>G	p.E23=	GAACT	COSV56115715	COSM5553117	26000489	NA	surgery - NOS	NA	NA
FYCO1	chr3	45967943	45967947	5	-	45967945	A	G	FYCO1	Gastric cancer	stomach	carcinoma	Substitution - coding silent	98757615	c.1389A>G	p.G463=	GGACA	COSV99946551	COSM8600245	NA	683	NS	NA	NA
FZD10	chr12	130163071	130163075	5	+	130163073	A	G	FZD10_ENST00000539839	Gastric cancer	stomach	carcinoma	Substitution - coding silent	154597211	c.33A>G	p.G11=	GGACA	COSV57475320	COSM4040099	NA	541	NS	NA	NA
FZD6	chr8	103329725	103329729	5	+	103329727	A	G	FZD6	Upper aerodigestive tract cancer	upper_aerodigestive_tract	carcinoma	Substitution - coding silent	109608536	c.1614A>G	p.K538=	AAACA	COSV100708321	COSM8317305	NA	627	NS	NA	NA
G2E3	chr14	30616526	30616530	5	+	30616528	A	G	G2E3	Colorectal cancer	large_intestine	carcinoma	Substitution - coding silent	100619975	c.2115A>G	p.G705=	GGACA	COSV52841629	COSM6668261	27149842	NA	NS	NA	NA
G3BP1	chr5	151797288	151797292	5	+	151797290	A	G	G3BP1	Endometrial carcinoma	endometrium	carcinoma	Substitution - coding silent	119651010	c.603A>G	p.E201=	GAACC	COSV100664028	COSM8967561	NA	419	NS	NA	NA
G3BP2	chr4	75645518	75645522	5	-	75645520	A	G	G3BP2	Colorectal cancer	large_intestine	carcinoma	Substitution - coding silent	108896732	c.1359A>G	p.G453=	GGACC	COSV62977074	COSM7273510	NA	646	NS	NA	NA
GAB1	chr4	143433706	143433710	5	+	143433708	A	G	GAB1	Liver cancer	liver	carcinoma	Substitution - coding silent	100795102	c.585A>G	p.E195=	GAACC	COSV53760909	COSM4912382	NA	628	NS	NA	NA
GAB1	chr4	143459408	143459412	5	+	143459410	A	G	GAB1	Gastric cancer	stomach	carcinoma	Substitution - coding silent	100795002	c.1701A>G	p.K567=	AAACC	COSV53757051	COSM4122502	NA	541	NS	NA	NA
GAB1	chr4	143469145	143469149	5	+	143469147	A	G	GAB1	Gastric cancer	stomach	carcinoma	Substitution - coding silent	100796280	c.2133A>G	p.R711=	AGACA	COSV53755361	COSM4122503	NA	541	NS	NA	NA
GABBR2	chr9	98290624	98290628	5	-	98290626	A	G	GABBR2	Colorectal cancer	large_intestine	carcinoma	Substitution - coding silent	100370625	c.2784A>G	p.R928=	AGACA	COSV52302566	COSM6039238	NA	670	organoid culture	NA	NA
GABPA	chr21	25769140	25769144	5	+	25769142	A	G	GABPA	Endometrial carcinoma	endometrium	carcinoma	Substitution - coding silent	111769021	c.1275A>G	p.K425=	AAACT	COSV100702368	COSM9049304	NA	419	NS	NA	NA
GABPA	chr21	25745217	25745221	5	+	25745219	A	G	GABPA	Liver cancer	liver	other	Substitution - coding silent	111771059	c.87A>G	p.E29=	GAACA	COSV61396605	COSM5808241	NA	660	NS	NA	NA
GABRP	chr5	170794233	170794237	5	+	170794235	A	G	GABRP	Endometrial carcinoma	endometrium	carcinoma	Substitution - coding silent	149663903	c.177A>G	p.E59=	GAACC	COSV54661762	COSM1178042	23104009	NA	surgery fresh/frozen	NA	NA
GALNT11	chr7	152094372	152094376	5	+	152094374	A	T	GALNT11	Colorectal cancer	large_intestine	carcinoma	Substitution - coding silent	129508950	c.147A>T	p.G49=	GGACC	COSV57428924	COSM7305049	NA	646	NS	NA	NA
GALNT5	chr2	157258305	157258309	5	+	157258307	A	G	GALNT5	Colorectal cancer	large_intestine	carcinoma	Substitution - coding silent	100141545	c.225A>G	p.K75=	AAACC	COSV52038295	COSM295542	22810696	376	NS	NA	NA
GALNT7	chr4	173248025	173248029	5	+	173248027	A	G	GALNT7	Colorectal cancer	large_intestine	carcinoma	Substitution - coding silent	99607933	c.174A>G	p.G58=	GGACT	COSV53932862	COSM3373438	24755471	NA	cell-line	NA	NA
GAPDH	chr12	6537382	6537386	5	+	6537384	A	T	GAPDH	Blood cancer	haematopoietic_and_lymphoid_tissue	lymphoid_neoplasm	Substitution - coding silent	99899799	c.519A>T	p.G173=	GGACT	COSV57521271	COSM1991761	30545397	NA	cell-line	rs201481859	rs201481859
GAPVD1	chr9	125302605	125302609	5	+	125302607	A	G	GAPVD1	Lung cancer	lung	carcinoma	Substitution - coding silent	119567288	c.810A>G	p.K270=	AAACA	COSV52926765	COSM311378	22941188	NA	fresh/frozen - NOS	NA	NA
GAREM1	chr18	32268070	32268074	5	-	32268072	A	T	GAREM1	Blood cancer	haematopoietic_and_lymphoid_tissue	haematopoietic_neoplasm	Substitution - coding silent	103640545	c.2430A>T	p.G810=	GGACT	COSV52509984	COSM4000395	NA	544	NS	NA	NA
GAS2L3	chr12	100624606	100624610	5	+	100624608	A	G	GAS2L3	Glioma	central_nervous_system	glioma	Substitution - coding silent	158847151	c.1803A>G	p.G601=	GGACC	COSV99902978	COSM9191752	28263318	NA	surgery fresh/frozen	NA	NA
GAS6	chr13	113828608	113828612	5	-	113828610	A	G	GAS6	Colorectal cancer	large_intestine	carcinoma	Substitution - coding silent	107939253	c.1245A>G	p.G415=	GGACT	COSV100582171	COSM7524686	NA	375	NS	NA	NA
GAS8	chr16	90036425	90036429	5	+	90036427	A	G	GAS8	Lung cancer	lung	carcinoma	Substitution - coding silent	103241958	c.597A>G	p.E199=	GAACT	COSV51943445	COSM7247973	NA	583	NS	rs868045	rs868045
GATA3	chr10	8073883	8073887	5	+	8073885	A	G	GATA3	Colorectal cancer	large_intestine	carcinoma	Substitution - coding silent	118009338	c.1197A>G	p.R399=	AGACA	COSV100651229	COSM7531939	NA	375	NS	NA	NA
GATA3	chr10	8064055	8064059	5	+	8064057	A	G	GATA3	Ovary cancer	ovary	carcinoma	Substitution - coding silent	118009325	c.843A>G	p.G281=	GGACA	COSV105915893	COSM9966274	31477716	NA	surgery-fixed	NA	NA
GATB	chr4	151758917	151758921	5	-	151758919	A	G	GATB	Kidney cancer	kidney	carcinoma	Substitution - coding silent	102857549	c.180A>G	p.E60=	GAACA	COSV56128965	COSM480950	NA	416	fresh/frozen - NOS	NA	NA
GBA2	chr9	35748406	35748410	5	-	35748408	A	G	GBA2	Colorectal cancer	large_intestine	carcinoma	Substitution - coding silent	114016986	c.297A>G	p.K99=	AAACC	COSV65239394	COSM6669674	27149842	NA	NS	NA	NA
GBF1	chr10	102380659	102380663	5	+	102380661	A	G	GBF1	Blood cancer	haematopoietic_and_lymphoid_tissue	haematopoietic_neoplasm	Substitution - coding silent	112763638	c.5145A>G	p.E1715=	GAACT	COSV64142489	COSM682419	NA	544	blood-bone marrow	NA	NA
GBF1	chr10	102367184	102367188	5	+	102367186	A	G	GBF1	Colorectal cancer	large_intestine	carcinoma	Substitution - coding silent	112768803	c.2532A>G	p.K844=	AAACA	COSV64146622	COSM1345452	NA	376	NS	NA	NA
GBP2	chr1	89109681	89109685	5	-	89109683	A	G	GBP2	Colorectal cancer	large_intestine	carcinoma	Substitution - coding silent	114575888	c.1653A>G	p.K551=	AAACT	COSV65068411	COSM4686541	25344691	NA	NS	NA	NA
GBP7	chr1	89133385	89133389	5	-	89133387	A	G	GBP7	Others	bone	Ewing_sarcoma-peripheral_primitive_neuroectodermal_tumour	Substitution - coding silent	102370040	c.1533A>G	p.E511=	GAACA	COSV54008091	COSM4144230	25223734	NA	surgery fresh/frozen	NA	NA
GBX1	chr7	151148986	151148990	5	-	151148988	A	G	GBX1	Gastric cancer	stomach	carcinoma	Substitution - coding silent	100692544	c.693A>G	p.G231=	GGACC	COSV99880847	COSM8211153	NA	541	NS	NA	NA
GCA	chr2	162356869	162356873	5	+	162356871	A	G	GCA	Blood cancer	haematopoietic_and_lymphoid_tissue	haematopoietic_neoplasm	Substitution - coding silent	131111763	c.420A>G	p.E140=	GAACA	COSV52026140	COSM3682443	NA	544	NS	rs147889616	rs147889616
GCC2	chr2	108470356	108470360	5	+	108470358	A	G	GCC2	Breast cancer	breast	carcinoma	Substitution - coding silent	106245029	c.1029A>G	p.E343=	GAACT	COSV59176591	COSM6353573	NA	669	NS	rs61729897	rs61729897
GCC2	chr2	108471280	108471284	5	+	108471282	A	G	GCC2	Blood cancer	haematopoietic_and_lymphoid_tissue	lymphoid_neoplasm	Substitution - coding silent	106248581	c.1953A>G	p.G651=	GGACT	COSV59176944	COSM2982310	30545397	NA	cell-line	NA	NA
GCHFR	chr15	40765854	40765858	5	+	40765856	A	G	GCHFR	Skin cancer	skin	carcinoma	Substitution - coding silent	101042801	c.66A>G	p.E22=	GAACA	COSV53067092	COSM6015700	27592799	NA	fresh/frozen - NOS	NA	NA
GCN1	chr12	120176148	120176152	5	-	120176150	A	T	GCN1	Colorectal cancer	large_intestine	carcinoma	Substitution - coding silent	103426561	c.906A>T	p.G302=	GGACT	COSV56115301	COSM6670076	27149842	NA	NS	NA	NA
GCN1	chr12	120190321	120190325	5	-	120190323	A	G	GCN1	Liver cancer	liver	carcinoma	Substitution - coding silent	103415703	c.96A>G	p.E32=	GAACT	COSV56111641	COSM4955213	NA	381	NS	NA	NA
GCNT1	chr9	76503561	76503565	5	+	76503563	A	G	GCNT1	Colorectal cancer	large_intestine	carcinoma	Substitution - coding silent	129050047	c.1182A>G	p.K394=	AAACA	COSV65058619	COSM4626477	24755471	NA	cell-line	NA	NA
GCNT3	chr15	59618419	59618423	5	+	59618421	A	G	GCNT3	Gastric cancer	stomach	carcinoma	Substitution - coding silent	122753073	c.183A>G	p.K61=	AAACT	COSV106114240	COSM10122495	25583476	NA	surgery fresh/frozen	NA	NA
GDF11	chr12	55743572	55743576	5	+	55743574	A	G	GDF11	Colorectal cancer	large_intestine	carcinoma	Substitution - coding silent	99337160	c.258A>G	p.K86=	AAACT	COSV57690264	COSM4641743	24755471	NA	cell-line	NA	NA
GDF6	chr8	96160469	96160473	5	-	96160471	A	G	GDF6	Colorectal cancer	large_intestine	carcinoma	Substitution - coding silent	104124025	c.222A>G	p.E74=	GAACC	COSV54623609	COSM6670269	27149842	NA	NS	NA	NA
GFM1	chr3	158649045	158649049	5	+	158649047	A	G	GFM1	Others	oesophagus	carcinoma	Substitution - coding silent	103428800	c.579A>G	p.K193=	AAACT	COSV51831016	COSM5640561	26873401	NA	NS	NA	NA
GFOD1	chr6	13470516	13470520	5	-	13470518	A	G	GFOD1_ENST00000603223	Colorectal cancer	large_intestine	carcinoma	Substitution - coding silent	168193307	c.366A>G	p.G122=	GGACA	COSV101014524	COSN30120992	NA	376	NS	NA	NA
GGA3	chr17	75238722	75238726	5	-	75238724	A	G	GGA3	Liver cancer	liver	carcinoma	Substitution - coding silent	157867495	c.1989A>G	p.E663=	GAACT	COSV55459347	COSM1630388	NA	322	fresh/frozen - NOS	NA	NA
GGCT	chr7	30497165	30497169	5	-	30497167	A	G	GGCT	Endometrial carcinoma	endometrium	carcinoma	Substitution - coding silent	101844290	c.492A>G	p.E164=	GAACC	COSV99139181	COSM8876575	NA	419	NS	NA	NA
GIMAP1-GIMAP5	chr7	150742965	150742969	5	+	150742967	A	G	GIMAP1-GIMAP5	Gastric cancer	stomach	carcinoma	Substitution - coding silent	169805177	c.1440A>G	p.K480=	AAACA	COSV100500203	COSM8225918	NA	541	NS	NA	NA
GIMAP5	chr7	150742965	150742969	5	+	150742967	A	G	GIMAP5	Gastric cancer	stomach	carcinoma	Substitution - coding silent	109301628	c.828A>G	p.K276=	AAACA	COSV100500203	COSM8225918	NA	541	NS	NA	NA
GIN1	chr5	103096768	103096772	5	-	103096770	A	G	GIN1	Endometrial carcinoma	endometrium	carcinoma	Substitution - coding silent	122668135	c.1065A>G	p.K355=	AAACC	COSV101204313	COSM8878283	NA	419	NS	NA	NA
GINM1	chr6	149579891	149579895	5	+	149579893	A	G	GINM1	Colorectal cancer	large_intestine	carcinoma	Substitution - coding silent	110323010	c.489A>G	p.R163=	AGACA	COSV66389492	COSM4667947	27149842	NA	NS	NA	NA
GINS1	chr20	25413802	25413806	5	+	25413804	A	G	GINS1	Lung cancer	lung	carcinoma	Substitution - coding silent	99582416	c.90A>G	p.R30=	AGACA	COSV52467262	COSM7244545	NA	583	NS	NA	NA
GJD2	chr15	34752629	34752633	5	-	34752631	A	G	GJD2	Colorectal cancer	large_intestine	carcinoma	Substitution - coding silent	100507206	c.813A>G	p.E271=	GAACT	COSV51750552	COSM2268252	NA	376	NS	NA	NA
GKAP1	chr9	83806324	83806328	5	-	83806326	A	G	GKAP1	Liver cancer	liver	carcinoma	Substitution - coding silent	118518899	c.192A>G	p.E64=	GAACA	COSV100897575	COSM8395813	NA	628	NS	NA	NA
GLI1	chr12	57469572	57469576	5	+	57469574	A	T	GLI1	Colorectal cancer	large_intestine	carcinoma	Substitution - coding silent	99737004	c.1452A>T	p.G484=	GGACC	COSV57362686	COSM6671488	27149842	NA	NS	NA	NA
GLI3	chr7	41965114	41965118	5	-	41965116	A	G	GLI3	Gastric cancer	stomach	carcinoma	Substitution - coding silent	122226570	c.3957A>G	p.G1319=	GGACA	COSV67886722	COSM3880989	NA	541	NS	NA	NA
GLIS1	chr1	53594457	53594461	5	-	53594459	A	G	GLIS1	Skin cancer	skin	malignant_melanoma	Substitution - coding silent	103811920	c.444A>G	p.E148=	GAACC	COSV104611342	COSM9422368	28467829	NA	surgery fresh/frozen	NA	NA
GLOD4	chr17	782432	782436	5	-	782434	A	G	GLOD4_ENST00000536578	Colorectal cancer	large_intestine	adenoma	Substitution - coding silent	155048038	c.435A>G	p.G145=	GGACC	COSV100022394	COSM9169964	26336987	NA	surgery fresh/frozen	NA	NA
GLOD4	chr17	769948	769952	5	-	769950	A	T	GLOD4	Pancreatic cancer	pancreas	carcinoma	Substitution - coding silent	103967071	c.750A>T	p.G250=	GGACA	COSV56753063	COSM3787413	NA	382	NS	rs11663	NA
GLRB	chr4	157170525	157170529	5	+	157170527	A	G	GLRB	Others	bone	Ewing_sarcoma-peripheral_primitive_neuroectodermal_tumour	Substitution - coding silent	98481200	c.1293A>G	p.E431=	GAACT	COSV52423575	COSM4584877	25186949	NA	NS	NA	NA
GLRX3	chr10	130166937	130166941	5	+	130166939	A	G	GLRX3	Ovary cancer	ovary	carcinoma	Substitution - coding silent	110542551	c.672A>G	p.E224=	GAACT	COSV58693217	COSM4422173	NA	585	NS	NA	NA
GLT8D1	chr3	52695294	52695298	5	-	52695296	A	T	GLT8D1	Liver cancer	liver	carcinoma	Substitution - coding silent	101678778	c.819A>T	p.G273=	GGACT	COSV56476596	COSM4790037	NA	381	NS	NA	NA
GLT8D2	chr12	103996739	103996743	5	-	103996741	A	T	GLT8D2	Lung cancer	lung	carcinoma	Substitution - coding silent	112387734	c.594A>T	p.G198=	GGACT	COSV100674221	COSM7756637	NA	417	NS	NA	NA
GLUD2	chrX	121048456	121048460	5	+	121048458	A	G	GLUD2	Endometrial carcinoma	endometrium	carcinoma	Substitution - coding silent	108279797	c.774A>G	p.K258=	AAACC	COSV60152941	COSM1114204	NA	419	fresh/frozen - NOS	NA	NA
GLYCTK	chr3	52292292	52292296	5	+	52292294	A	G	GLYCTK_ENST00000305690	Colorectal cancer	large_intestine	carcinoma	Substitution - coding silent	106446795	c.564A>G	p.G188=	GGACC	COSV59794524	COSM5447572	NA	646	NS	NA	NA
GLYR1	chr16	4832130	4832134	5	-	4832132	A	G	GLYR1	Colorectal cancer	large_intestine	carcinoma	Substitution - coding silent	107334145	c.384A>G	p.K128=	AAACT	COSV58927307	COSM2833325	27149842	NA	NS	NA	NA
GMPS	chr3	155897946	155897950	5	+	155897948	A	G	GMPS	Skin cancer	skin	carcinoma	Substitution - coding silent	141930755	c.231A>G	p.G77=	GGACC	COSV55809700	COSM4452914	25303977	NA	surgery fresh/frozen	NA	NA
GNAZ	chr22	23095846	23095850	5	+	23095848	A	G	GNAZ	Endometrial carcinoma	endometrium	carcinoma	Substitution - coding silent	173196014	c.153A>G	p.K51=	AAACA	COSV50738978	COSM3309372	NA	419	NS	NA	NA
GNPTAB	chr12	101771045	101771049	5	-	101771047	A	G	GNPTAB	Others	bone	Ewing_sarcoma-peripheral_primitive_neuroectodermal_tumour	Substitution - coding silent	102322276	c.882A>G	p.E294=	GAACT	COSV54777549	COSM5029575	25223734	NA	surgery fresh/frozen	NA	NA
GNPTAB	chr12	101766231	101766235	5	-	101766233	A	G	GNPTAB	Colorectal cancer	large_intestine	carcinoma	Substitution - coding silent	102320370	c.1470A>G	p.G490=	GGACA	COSV68449986	COSM6224043	NA	646	NS	NA	NA
GOLGA3	chr12	132776659	132776663	5	-	132776661	A	G	GOLGA3	Liver cancer	liver	other	Substitution - coding silent	100425554	c.3951A>G	p.E1317=	GAACT	COSV52639605	COSM2001916	NA	660	NS	NA	NA
GOLGA4	chr3	37328414	37328418	5	+	37328416	A	G	GOLGA4	Kidney cancer	kidney	carcinoma	Substitution - coding silent	113018250	c.6006A>G	p.K2002=	AGACA	COSV62710323	COSM3993050	NA	543	NS	NA	NA
GOLGA4	chr3	37324578	37324582	5	+	37324580	A	G	GOLGA4	Prostate cancer	prostate	carcinoma	Substitution - coding silent	113019000	c.2760A>G	p.E920=	GAACA	COSV62710440	COSM5553851	26000489	NA	surgery - NOS	NA	NA
GOLGB1	chr3	121696267	121696271	5	-	121696269	A	G	GOLGB1	Glioma	central_nervous_system	glioma	Substitution - coding silent	122995524	c.4254A>G	p.G1418=	GGACA	COSV100511198	COSM9191972	28263318	NA	surgery fresh/frozen	NA	NA
GOLGB1	chr3	121691028	121691032	5	-	121691030	A	G	GOLGB1	Endometrial carcinoma	endometrium	carcinoma	Substitution - coding silent	123002580	c.8334A>G	p.E2778=	GAACA	COSV100511342	COSM8887348	NA	419	NS	NA	NA
GOLGB1	chr3	121698592	121698596	5	-	121698594	A	G	GOLGB1	Endometrial carcinoma	endometrium	carcinoma	Substitution - coding silent	122992816	c.1929A>G	p.E643=	GAACA	COSV61463284	COSM1037024	NA	419	fresh/frozen - NOS	NA	NA
GOLGB1	chr3	121692348	121692352	5	-	121692350	A	G	GOLGB1	Blood cancer	haematopoietic_and_lymphoid_tissue	lymphoid_neoplasm	Substitution - coding silent	122994606	c.7014A>G	p.E2338=	GAACA	COSV61467978	COSM5949742	NA	440	NS	NA	NA
GOLGB1	chr3	121697578	121697582	5	-	121697580	A	G	GOLGB1	Colorectal cancer	large_intestine	carcinoma	Substitution - coding silent	123000778	c.2943A>G	p.E981=	GAACT	COSV61467355	COSM257034	22810696	375	NS	NA	NA
GOLGB1	chr3	121694194	121694198	5	-	121694196	A	G	GOLGB1	Colorectal cancer	large_intestine	carcinoma	Substitution - coding silent	122999556	c.6327A>G	p.E2109=	GAACT	COSV100510231	COSM7553279	NA	376	NS	NA	NA
GOLGB1	chr3	121696909	121696913	5	-	121696911	A	G	GOLGB1	Liver cancer	liver	carcinoma	Substitution - coding silent	122992696	c.3612A>G	p.R1204=	AGACA	COSV61464143	COSM3767195	NA	322	NS	NA	NA
GOLGB1	chr3	121702546	121702550	5	-	121702548	A	G	GOLGB1	Liver cancer	liver	carcinoma	Substitution - coding silent	123002114	c.1452A>G	p.E484=	GAACT	COSV61464745	COSM4800848	NA	381	NS	NA	NA
GOLGB1	chr3	121694302	121694306	5	-	121694304	A	G	GOLGB1	Prostate cancer	prostate	carcinoma	Substitution - coding silent	122999854	c.6219A>G	p.E2073=	GAACA	COSV61469687	COSM1130363	NA	435	fresh/frozen - NOS	NA	NA
GOLGB1	chr3	121697596	121697600	5	-	121697598	A	G	GOLGB1	Skin cancer	skin	malignant_melanoma	Substitution - coding silent	123002938	c.2925A>G	p.G975=	GGACA	COSV100510213	COSM7891249	NA	540	NS	NA	NA
GOLGB1	chr3	121692276	121692280	5	-	121692278	A	G	GOLGB1	Gastric cancer	stomach	carcinoma	Substitution - coding silent	122994930	c.7086A>G	p.E2362=	GAACA	COSV106105022	COSM10118301	25583476	NA	surgery fresh/frozen	NA	NA
GOLIM4	chr3	168010786	168010790	5	-	168010788	A	G	GOLIM4	Biliary tract carcinoma	biliary_tract	carcinoma	Substitution - coding silent	136940855	c.1896A>G	p.E632=	GAACT	COSV58330975	COSM5491733	NA	658	NS	NA	NA
GOLIM4	chr3	168027759	168027763	5	-	168027761	A	G	GOLIM4	Others	small_intestine	carcinoid-endocrine_tumour	Substitution - coding silent	136944725	c.1590A>G	p.G530=	GGACC	COSV104395468	COSM9223885	24185511	NA	surgery - NOS	NA	NA
GON4L	chr1	155752221	155752225	5	-	155752223	A	G	GON4L	Colorectal cancer	large_intestine	carcinoma	Substitution - coding silent	114104387	c.6210A>G	p.K2070=	AAACC	COSV55193008	COSM261121	22810696	375	NS	NA	NA
GOPC	chr6	117575252	117575256	5	-	117575254	A	G	GOPC	Glioma	central_nervous_system	glioma	Substitution - coding silent	110109408	c.573A>G	p.R191=	AGACA	COSV99270871	COSM9191989	28263318	NA	surgery fresh/frozen	NA	NA
GORAB	chr1	170539440	170539444	5	+	170539442	A	G	GORAB	Others	oesophagus	carcinoma	Substitution - coding silent	112054485	c.369A>G	p.G123=	GGACA	COSV63026787	COSM1239004	23525077	NA	surgery fresh/frozen	NA	NA
GORAB	chr1	170539479	170539483	5	+	170539481	A	G	GORAB	Gastric cancer	stomach	carcinoma	Substitution - coding silent	112056343	c.408A>G	p.G136=	GGACT	COSV100883771	COSM8522102	NA	683	NS	NA	NA
GOSR2	chr17	46940491	46940495	5	+	46940493	A	G	GOSR2_ENST00000638697	Blood cancer	haematopoietic_and_lymphoid_tissue	haematopoietic_neoplasm	Substitution - coding silent	176809595	c.474A>G	p.G158=	GGACT	COSV56661172	COSN8866304	NA	544	NS	rs758392	NA
GPALPP1	chr13	45020399	45020403	5	+	45020401	A	G	GPALPP1	Breast cancer	breast	carcinoma	Substitution - coding silent	117486189	c.777A>G	p.R259=	AGACT	COSV62705923	COSM5787139	NA	668	NS	NA	NA
GPATCH11	chr2	37090695	37090699	5	+	37090697	A	G	GPATCH11	Colorectal cancer	large_intestine	carcinoma	Substitution - coding silent	124460931	c.369A>G	p.E123=	GAACC	COSV56135774	COSM1407957	NA	376	NS	NA	NA
GPBP1	chr5	57262660	57262664	5	+	57262662	A	G	GPBP1	Endometrial carcinoma	endometrium	carcinoma	Substitution - coding silent	127751884	c.1392A>G	p.G464=	GGACC	COSV99303046	COSM8978739	NA	419	NS	NA	NA
GPC1	chr2	240466189	240466193	5	+	240466191	A	G	GPC1	Liver cancer	liver	carcinoma	Substitution - coding silent	102967590	c.1578A>G	p.G526=	GGACA	COSV50865824	COSM3766548	NA	381	fresh/frozen - NOS	rs1042841	rs1042841
GPHN	chr14	67122334	67122338	5	+	67122336	A	G	GPHN	Skin cancer	skin	malignant_melanoma	Substitution - coding silent	136919628	c.1707A>G	p.E569=	GAACA	COSV59490715	COSM3497230	NA	540	NS	NA	NA
GPI	chr19	34377735	34377739	5	+	34377737	A	G	GPI	Breast cancer	breast	carcinoma	Substitution - coding silent	168072907	c.522A>G	p.G174=	GGACC	COSV62894048	COSM4000656	NA	669	NS	rs1801015	NA
GPM6A	chr4	175812202	175812206	5	-	175812204	A	G	GPM6A	Colorectal cancer	large_intestine	carcinoma	Substitution - coding silent	99230190	c.24A>G	p.G8=	GGACA	COSV54559673	COSM3696357	NA	376	NS	NA	NA
GPNMB	chr7	23260716	23260720	5	+	23260718	A	C	GPNMB	Others	thyroid	other	Substitution - coding silent	117028258	c.963A>C	p.G321=	GGACC	COSV51699905	COSM4162101	NA	589	NS	NA	NA
GPR135	chr14	59463776	59463780	5	-	59463778	A	G	GPR135	Lung cancer	lung	carcinoma	Substitution - coding silent	123244601	c.1449A>G	p.K483=	AAACA	COSV67749492	COSM6140807	NA	417	NS	NA	NA
GPR137C	chr14	52633593	52633597	5	+	52633595	A	G	GPR137C	Endometrial carcinoma	endometrium	carcinoma	Substitution - coding silent	107106564	c.933A>G	p.E311=	GAACA	COSV100397504	COSM8862333	NA	419	NS	NA	NA
GPR183	chr13	99295295	99295299	5	-	99295297	A	G	GPR183	Breast cancer	breast	carcinoma	Substitution - coding silent	113577237	c.849A>G	p.R283=	AGACA	COSV63117700	COSM3814217	NA	414	NS	NA	NA
GPR37	chr7	124764366	124764370	5	-	124764368	A	G	GPR37	Prostate cancer	prostate	carcinoma	Substitution - coding silent	104863615	c.609A>G	p.G203=	GGACT	COSV58257011	COSM5997407	26928463	NA	autopsy - NOS	NA	NA
GPR39	chr2	132645556	132645560	5	+	132645558	A	G	GPR39	Colorectal cancer	large_intestine	carcinoma	Substitution - coding silent	104416576	c.1314A>G	p.K438=	AAACC	COSV61417716	COSM275354	22810696	376	NS	NA	NA
GPR39	chr2	132645169	132645173	5	+	132645171	A	G	GPR39	Skin cancer	skin	malignant_melanoma	Substitution - coding silent	104416246	c.927A>G	p.K309=	AAACC	COSV100257787	COSM8096782	NA	540	NS	NA	NA
GPS2	chr17	7314549	7314553	5	-	7314551	A	G	GPS2	Skin cancer	skin	carcinoma	Substitution - coding silent	117884960	c.141A>G	p.E47=	GAACA	COSV105133812	COSM9808098	26950094	NA	surgery - NOS	NA	NA
GPSM2	chr1	108918649	108918653	5	+	108918651	A	G	GPSM2	Colorectal cancer	large_intestine	carcinoma	Substitution - coding silent	121227259	c.1302A>G	p.K434=	AAACC	COSV51442146	COSM1332356	NA	376	NS	NA	NA
GPT	chr8	144506935	144506939	5	+	144506937	A	G	GPT	Others	oesophagus	carcinoma	Substitution - coding silent	122818600	c.1428A>G	p.K476=	AAACT	COSV52952570	COSM5035651	NA	535	NS	NA	NA
GRAP2	chr22	39969498	39969502	5	+	39969500	A	G	GRAP2	Gastric cancer	stomach	carcinoma	Substitution - coding silent	106552447	c.780A>G	p.R260=	AGACA	COSV100703228	COSM8599499	NA	683	NS	NA	NA
GREB1L	chr18	21384211	21384215	5	+	21384213	A	G	GREB1L	Colorectal cancer	large_intestine	carcinoma	Substitution - coding silent	163057570	c.165A>G	p.K55=	AAACC	COSV52550397	COSM2884809	24755471	NA	cell-line	NA	NA
GRHL2	chr8	101558543	101558547	5	+	101558545	A	G	GRHL2	Colorectal cancer	large_intestine	carcinoma	Substitution - coding silent	100390900	c.411A>G	p.E137=	GAACA	COSV52548375	COSM7277319	NA	646	NS	NA	NA
GRIN2A	chr16	9764323	9764327	5	-	9764325	A	G	GRIN2A	Colorectal cancer	large_intestine	carcinoma	Substitution - coding silent	119871906	c.3219A>G	p.E1073=	GAACC	COSV58053587	COSM4623469	24755471	NA	cell-line	NA	NA
GRIN2A	chr16	10180260	10180264	5	-	10180262	A	G	GRIN2A	Skin cancer	skin	malignant_melanoma	Substitution - coding silent	119868964	c.150A>G	p.E50=	GAACT	COSV58039604	COSM3505683	NA	540	NS	NA	NA
GRIN2A	chr16	9763987	9763991	5	-	9763989	A	G	GRIN2A	Skin cancer	skin	malignant_melanoma	Substitution - coding silent	119881976	c.3555A>G	p.K1185=	AAACT	COSV58044678	COSM3889177	NA	540	NS	NA	NA
GRIPAP1	chrX	48985377	48985381	5	-	48985379	A	G	GRIPAP1	Others	adrenal_gland	adrenal_cortical_adenoma	Substitution - coding silent	113585112	c.1065A>G	p.E355=	GAACT	COSV64552989	COSM5961443	24700472	NA	surgery fresh/frozen	NA	NA
GRIPAP1	chrX	48989627	48989631	5	-	48989629	A	G	GRIPAP1	Urinary tract cancer	urinary_tract	carcinoma	Substitution - coding silent	113589445	c.852A>G	p.E284=	GAACT	COSV100904382	COSM7645579	NA	413	NS	NA	NA
GRK3	chr22	25714426	25714430	5	+	25714428	A	G	GRK3	Others	soft_tissue	sarcoma	Substitution - coding silent	104475915	c.1512A>G	p.E504=	GAACT	COSV100152090	COSM8454861	NA	635	NS	NA	NA
GRM3	chr7	86839117	86839121	5	+	86839119	A	G	GRM3	Skin cancer	skin	malignant_melanoma	Substitution - coding silent	111421757	c.1605A>G	p.E535=	GAACC	COSV100862562	COSM8095753	NA	540	NS	NA	NA
GRSF1	chr4	70832351	70832355	5	-	70832353	A	T	GRSF1	Gastric cancer	stomach	carcinoma	Substitution - coding silent	102219099	c.768A>T	p.G256=	GGACT	COSV54654742	COSM4125783	NA	541	NS	NA	NA
GSK3B	chr3	119916101	119916105	5	-	119916103	A	G	GSK3B	Gastric cancer	stomach	carcinoma	Substitution - coding silent	107487188	c.549A>G	p.K183=	AAACC	COSV51773919	COSM4112587	NA	541	NS	NA	NA
GSS	chr20	34942995	34942999	5	-	34942997	A	G	GSS	Liver cancer	liver	carcinoma	Substitution - coding silent	180096696	c.285A>G	p.K95=	AAACA	COSV53813187	COSM4800295	NA	381	NS	NA	NA
GSTCD	chr4	105717923	105717927	5	+	105717925	A	T	GSTCD	Colorectal cancer	large_intestine	carcinoma	Substitution - coding silent	148932834	c.312A>T	p.G104=	GGACT	COSV64734805	COSM5356190	25957691	NA	NS	NA	NA
GTF2I	chr7	74690979	74690983	5	+	74690981	A	G	GTF2I	Endometrial carcinoma	endometrium	carcinoma	Substitution - coding silent	165296182	c.108A>G	p.E36=	GAACT	COSV100259634	COSM8881869	NA	419	NS	NA	NA
GTF2I	chr7	74732559	74732563	5	+	74732561	A	C	GTF2I	Liver cancer	liver	other	Substitution - coding silent	165297106	c.1203A>C	p.G401=	GGACT	COSV60402077	COSM6332523	NA	660	NS	NA	NA
GTF3C1	chr16	27495483	27495487	5	-	27495485	A	G	GTF3C1	Skin cancer	skin	malignant_melanoma	Substitution - coding silent	111182879	c.2358A>G	p.G786=	GGACT	COSV104662470	COSM9404670	28467829	NA	surgery fresh/frozen	NA	NA
GTF3C3	chr2	196772982	196772986	5	-	196772984	A	G	GTF3C3	Upper aerodigestive tract cancer	upper_aerodigestive_tract	carcinoma	Substitution - coding silent	102594872	c.2001A>G	p.E667=	GAACT	COSV55831705	COSM6449492	28098136	NA	surgery-fixed	NA	NA
GUCY1A1	chr4	155713260	155713264	5	+	155713262	A	G	GUCY1A1	Colorectal cancer	large_intestine	carcinoma	Substitution - coding silent	99213628	c.1251A>G	p.E417=	GAACA	COSV99638455	COSM7582145	NA	376	NS	NA	NA
GUK1	chr1	228148684	228148688	5	+	228148686	A	G	GUK1_ENST00000366722	Others	autonomic_ganglia	paraganglioma	Substitution - coding silent	110841830	c.660A>G	p.G220=	GGACC	COSV57157876	COSM4770514	25545346	NA	surgery - NOS	NA	NA
GULP1	chr2	188569329	188569333	5	+	188569331	A	G	GULP1	Colorectal cancer	large_intestine	carcinoma	Substitution - coding silent	123234243	c.492A>G	p.K164=	AAACA	COSV100770312	COSM7607202	NA	376	NS	NA	NA
GXYLT1	chr12	42087892	42087896	5	-	42087894	A	G	GXYLT1	Colorectal cancer	large_intestine	carcinoma	Substitution - coding silent	121711183	c.1215A>G	p.E405=	GAACT	COSV55138732	COSM6677207	27149842	NA	NS	NA	NA
HACD3	chr15	65554892	65554896	5	+	65554894	A	T	HACD3	Lung cancer	lung	carcinoma	Substitution - coding silent	103550273	c.138A>T	p.G46=	GGACA	COSV99970939	COSM7766193	NA	417	fresh/frozen - NOS	NA	NA
HADHA	chr2	26194631	26194635	5	-	26194633	A	G	HADHA	Colorectal cancer	large_intestine	carcinoma	Substitution - coding silent	117479354	c.1626A>G	p.G542=	GGACC	COSV66107866	COSM257085	22810696	375	NS	NA	NA
HADHA	chr2	26234221	26234225	5	-	26234223	A	G	HADHA	Liver cancer	liver	other	Substitution - coding silent	117480867	c.447A>G	p.G149=	GGACT	COSV66108713	COSM6291571	NA	660	NS	NA	NA
HAGH	chr16	1819988	1819992	5	-	1819990	A	G	HAGH	Endometrial carcinoma	endometrium	carcinoma	Substitution - coding silent	122202668	c.339A>G	p.K113=	AAACT	COSV101272425	COSM8843087	NA	419	NS	NA	NA
HAMP	chr19	35284792	35284796	5	+	35284794	A	G	HAMP	Liver cancer	liver	carcinoma	Substitution - coding silent	168303792	c.96A>G	p.G32=	GGACA	COSV55885381	COSM4964041	NA	322	NS	NA	NA
HAND2	chr4	173528925	173528929	5	-	173528927	A	G	HAND2	Upper aerodigestive tract cancer	upper_aerodigestive_tract	carcinoma	Substitution - coding silent	112461676	c.363A>G	p.E121=	GAACT	COSV64017704	COSM3336791	27693639	NA	short-term culture	NA	NA
HARS	chr5	140676664	140676668	5	-	140676666	A	G	HARS	Ovary cancer	ovary	carcinoma	Substitution - coding silent	145069181	c.1182A>G	p.E394=	GAACA	COSV100298268	COSM7507896	21720365	331	NS	NA	NA
HAS2	chr8	121614137	121614141	5	-	121614139	A	G	HAS2	Gastric cancer	stomach	carcinoma	Substitution - coding silent	104868504	c.1629A>G	p.G543=	GGACA	COSV100391375	COSM8596652	NA	683	NS	NA	NA
HASPIN	chr17	3724755	3724759	5	+	3724757	A	G	HASPIN	Urinary tract cancer	urinary_tract	carcinoma	Substitution - coding silent	105808888	c.822A>G	p.K274=	AAACT	COSV105026641	COSM9537895	25096233	NA	surgery - NOS	NA	NA
HAUS6	chr9	19078267	19078271	5	-	19078269	A	G	HAUS6	Colorectal cancer	large_intestine	carcinoma	Substitution - coding silent	116930635	c.1098A>G	p.R366=	AGACA	COSV100997903	COSM7615151	NA	376	NS	NA	NA
HAVCR1	chr5	157049070	157049074	5	-	157049072	A	G	HAVCR1	Gastric cancer	stomach	carcinoma	Substitution - coding silent	172962572	c.747A>G	p.E249=	GAACC	COSV100208215	COSM8606063	NA	683	NS	NA	NA
HBP1	chr7	107180047	107180051	5	+	107180049	A	G	HBP1	Lung cancer	lung	carcinoma	Substitution - coding silent	98588945	c.156A>G	p.E52=	GAACA	COSV99752995	COSM7411731	29335443	NA	surgery fresh/frozen	NA	NA
HBS1L	chr6	134987721	134987725	5	-	134987723	A	G	HBS1L	Colorectal cancer	large_intestine	carcinoma	Substitution - coding silent	112308944	c.1152A>G	p.G384=	GGACA	COSV63202746	COSM6677816	27149842	NA	NS	NA	NA
HDAC6	chrX	48822929	48822933	5	+	48822931	A	G	HDAC6	Endometrial carcinoma	endometrium	carcinoma	Substitution - coding silent	104172306	c.2532A>G	p.G844=	GGACC	COSV61929848	COSM1122202	NA	419	fresh/frozen - NOS	NA	NA
HDAC6	chrX	48824220	48824224	5	+	48824222	A	T	HDAC6	Upper aerodigestive tract cancer	upper_aerodigestive_tract	carcinoma	Substitution - coding silent	104168521	c.3507A>T	p.G1169=	GGACA	COSV100490595	COSM8338898	NA	627	NS	NA	NA
HDHD3	chr9	113373804	113373808	5	-	113373806	A	G	HDHD3	Endometrial carcinoma	endometrium	carcinoma	Substitution - coding silent	101927610	c.549A>G	p.E183=	GAACC	COSV99444879	COSM8948011	NA	419	NS	NA	NA
HEATR1	chr1	236571636	236571640	5	-	236571638	A	G	HEATR1	Lung cancer	lung	carcinoma	Substitution - coding silent	110273649	c.3756A>G	p.K1252=	AAACA	COSV63980774	COSM6528136	27923066	NA	surgery fresh/frozen	NA	NA
HEATR6	chr17	60069829	60069833	5	-	60069831	A	T	HEATR6	Prostate cancer	prostate	carcinoma	Substitution - coding silent	99669066	c.819A>T	p.G273=	GGACT	COSV51744425	COSM6002592	26928463	NA	autopsy - NOS	NA	NA
HEBP2	chr6	138405172	138405176	5	+	138405174	A	G	HEBP2	Others	oesophagus	carcinoma	Substitution - coding silent	169480469	c.132A>G	p.G44=	GGACC	COSV62928393	COSM5628145	26873401	NA	NS	NA	NA
HECA	chr6	139167015	139167019	5	+	139167017	A	G	HECA	Blood cancer	haematopoietic_and_lymphoid_tissue	lymphoid_neoplasm	Substitution - coding silent	111615668	c.1005A>G	p.G335=	GGACA	COSV100866288	COSM9163479	30545397	NA	cell-line	NA	NA
HECTD1	chr14	31134926	31134930	5	-	31134928	A	G	HECTD1	Colorectal cancer	large_intestine	carcinoma	Substitution - coding silent	119221931	c.3522A>G	p.G1174=	GGACA	COSV67946803	COSM6678682	27149842	NA	NS	NA	NA
HECTD4	chr12	112265965	112265969	5	-	112265967	A	T	HECTD4	Endometrial carcinoma	endometrium	carcinoma	Substitution - coding silent	117207992	c.2409A>T	p.G803=	GGACT	COSV100296045	COSM8880401	NA	419	NS	NA	NA
HECTD4	chr12	112251031	112251035	5	-	112251033	A	G	HECTD4	Endometrial carcinoma	endometrium	carcinoma	Substitution - coding silent	117222066	c.3648A>G	p.G1216=	GGACC	COSV61179745	COSM935246	NA	419	fresh/frozen - NOS	NA	NA
HECTD4	chr12	112229783	112229787	5	-	112229785	A	G	HECTD4	Liver cancer	liver	other	Substitution - coding silent	117207527	c.6426A>G	p.K2142=	AAACT	COSV66397329	COSM7202767	NA	323	NS	NA	NA
HECTD4	chr12	112248399	112248403	5	-	112248401	A	G	HECTD4	Lung cancer	lung	carcinoma	Substitution - coding silent	117213344	c.4056A>G	p.E1352=	GAACA	COSV61179645	COSM692054	NA	418	fresh/frozen - NOS	NA	NA
HECW1	chr7	43507214	43507218	5	+	43507216	A	G	HECW1	Endometrial carcinoma	endometrium	carcinoma	Substitution - coding silent	122048236	c.3711A>G	p.K1237=	AAACT	COSV101224049	COSM8825413	NA	419	NS	NA	NA
HECW1	chr7	43396850	43396854	5	+	43396852	A	G	HECW1	Lung cancer	lung	carcinoma	Substitution - coding silent	122040937	c.594A>G	p.G198=	GGACA	COSV67828348	COSM6110242	NA	417	fresh/frozen - NOS	NA	NA
HECW1	chr7	43407639	43407643	5	+	43407641	A	G	HECW1	Pancreatic cancer	pancreas	carcinoma	Substitution - coding silent	122061851	c.711A>G	p.K237=	AAACA	COSV101224258	COSM8428375	NA	629	NS	NA	NA
HECW1	chr7	43396850	43396854	5	+	43396852	A	T	HECW1	Skin cancer	skin	carcinoma	Substitution - coding silent	122067166	c.594A>T	p.G198=	GGACA	COSV105334585	COSM9803730	26950094	NA	surgery - NOS	NA	NA
HECW1	chr7	43444472	43444476	5	+	43444474	A	T	HECW1	Gastric cancer	stomach	carcinoma	Substitution - coding silent	122068922	c.1302A>T	p.G434=	GGACC	COSV101224451	COSM8521609	NA	683	NS	NA	NA
HEG1	chr3	125012940	125012944	5	-	125012942	A	G	HEG1	Breast cancer	breast	carcinoma	Substitution - coding silent	107711048	c.2637A>G	p.K879=	AAACA	COSV60760371	COSM3846074	NA	414	fresh/frozen - NOS	NA	NA
HELB	chr12	66318672	66318676	5	+	66318674	A	G	HELB	Liver cancer	liver	carcinoma	Substitution - coding silent	98997717	c.2037A>G	p.E679=	GAACT	COSV56072286	COSM3739845	NA	322	NS	NA	NA
HELB	chr12	66331325	66331329	5	+	66331327	A	G	HELB	Lung cancer	lung	carcinoma	Substitution - coding silent	98997197	c.2844A>G	p.K948=	AAACA	COSV56072985	COSM369553	22980975	NA	surgery - NOS	NA	NA
HELLS	chr10	94546466	94546470	5	+	94546468	A	C	HELLS	Lung cancer	lung	carcinoma	Substitution - coding silent	119342872	c.123A>C	p.G41=	GGACT	COSV99492045	COSM8701754	NA	418	NS	NA	NA
HELQ	chr4	83453836	83453840	5	-	83453838	A	G	HELQ	Colorectal cancer	large_intestine	carcinoma	Substitution - coding silent	103131985	c.405A>G	p.E135=	GAACA	COSV55026690	COSM6678999	27149842	NA	NS	NA	NA
HELZ	chr17	67190290	67190294	5	-	67190292	A	G	HELZ	Gastric cancer	stomach	carcinoma	Substitution - coding silent	165449571	c.621A>G	p.E207=	GAACT	COSV100699202	COSM8552888	NA	683	NS	NA	NA
HEMGN	chr9	97927463	97927467	5	-	97927465	A	G	HEMGN	Colorectal cancer	large_intestine	carcinoma	Substitution - coding silent	171980774	c.1374A>G	p.K458=	AAACC	COSV52325813	COSM2793219	24755471	NA	cell-line	NA	NA
HEMGN	chr9	97930553	97930557	5	-	97930555	A	G	HEMGN	Skin cancer	skin	malignant_melanoma	Substitution - coding silent	171982216	c.840A>G	p.E280=	GAACC	COSV104582893	COSM9453346	28467829	NA	surgery fresh/frozen	NA	NA
HENMT1	chr1	108648579	108648583	5	-	108648581	A	G	HENMT1	Liver cancer	liver	other	Substitution - coding silent	112912850	c.1167A>G	p.E389=	GAACA	COSV64230433	COSM6308471	NA	660	NS	NA	NA
HERC1	chr15	63664511	63664515	5	-	63664513	A	G	HERC1	Endometrial carcinoma	endometrium	carcinoma	Substitution - coding silent	131620265	c.8637A>G	p.R2879=	AGACA	COSV101496578	COSM8876185	NA	419	NS	NA	NA
HERC1	chr15	63716385	63716389	5	-	63716387	A	G	HERC1	Endometrial carcinoma	endometrium	carcinoma	Substitution - coding silent	131634848	c.4065A>G	p.E1355=	GAACA	COSV71247072	COSM963840	NA	419	fresh/frozen - NOS	NA	NA
HERC1	chr15	63680156	63680160	5	-	63680158	A	G	HERC1	Prostate cancer	prostate	carcinoma	Substitution - coding silent	131645117	c.6468A>G	p.E2156=	GAACC	COSV71249225	COSM5553040	26000489	NA	surgery - NOS	NA	NA
HERC1	chr15	63655774	63655778	5	-	63655776	A	G	HERC1	Prostate cancer	prostate	carcinoma	Substitution - coding silent	131635124	c.10050A>G	p.R3350=	AGACC	COSV71251133	COSM7213975	NA	537	NS	NA	NA
HERC1	chr15	63725360	63725364	5	-	63725362	A	G	HERC1	Others	thyroid	carcinoma	Substitution - coding silent	131631177	c.3498A>G	p.E1166=	GAACA	COSV71251475	COSM7256518	NA	589	NS	NA	NA
HERC2	chr15	28222098	28222102	5	-	28222100	A	G	HERC2	Blood cancer	haematopoietic_and_lymphoid_tissue	haematopoietic_neoplasm	Substitution - coding silent	102955064	c.5580A>G	p.G1860=	GGACC	COSV55325210	COSM3999484	NA	544	blood-bone marrow	rs7163444	NA
HERC2	chr15	28212456	28212460	5	-	28212458	A	G	HERC2	Liver cancer	liver	carcinoma	Substitution - coding silent	102950221	c.6912A>G	p.K2304=	AAACA	COSV99870342	COSM8419458	NA	628	NS	NA	NA
HERC3	chr4	88704553	88704557	5	+	88704555	A	G	HERC3	Colorectal cancer	large_intestine	NS	Substitution - coding silent	122327889	c.2889A>G	p.K963=	AAACT	COSV99985532	COSM7561733	NA	376	NS	NA	NA
HERC4	chr10	68072975	68072979	5	-	68072977	A	G	HERC4	Endometrial carcinoma	endometrium	carcinoma	Substitution - coding silent	123506653	c.132A>G	p.R44=	AGACA	COSV101034920	COSM8921143	NA	419	NS	NA	NA
HERC4	chr10	68072885	68072889	5	-	68072887	A	G	HERC4	Kidney cancer	kidney	carcinoma	Substitution - coding silent	123502330	c.222A>G	p.K74=	AAACC	COSV101034982	COSM8253540	NA	543	NS	NA	NA
HERC5	chr4	88494210	88494214	5	+	88494212	A	G	HERC5	Endometrial carcinoma	endometrium	carcinoma	Substitution - coding silent	103585354	c.2325A>G	p.G775=	GGACT	COSV52044478	COSM1058821	NA	419	fresh/frozen - NOS	NA	NA
HERC5	chr4	88494309	88494313	5	+	88494311	A	G	HERC5	Endometrial carcinoma	endometrium	carcinoma	Substitution - coding silent	103584003	c.2424A>G	p.E808=	GAACT	COSV52039894	COSM1058823	NA	419	fresh/frozen - NOS	NA	NA
HES7	chr17	8121860	8121864	5	-	8121862	A	G	HES7	Gastric cancer	stomach	adenoma	Substitution - coding silent	154741267	c.402A>G	p.K134=	AAACC	COSV58554884	COSM4130856	27175599	NA	surgery fresh/frozen	rs56066045	NA
HEXIM1	chr17	45149518	45149522	5	+	45149520	A	G	HEXIM1	Blood cancer	haematopoietic_and_lymphoid_tissue	haematopoietic_neoplasm	Substitution - coding silent	107507274	c.330A>G	p.E110=	GAACC	COSV60176687	COSM3755587	NA	544	blood-bone marrow	rs12051846	NA
HGSNAT	chr8	43182246	43182250	5	+	43182248	A	G	HGSNAT	Colorectal cancer	large_intestine	carcinoma	Substitution - coding silent	114227446	c.1116A>G	p.E372=	GAACA	COSV52819439	COSM275462	22810696	376	NS	NA	NA
HHLA3	chr1	70367633	70367637	5	+	70367635	A	G	HHLA3	Liver cancer	liver	other	Substitution - coding silent	117261992	c.273A>G	p.R91=	AGACC	COSV62348027	COSM6291033	NA	660	NS	NA	NA
HIF1A	chr14	61738293	61738297	5	+	61738295	A	G	HIF1A	Liver cancer	liver	carcinoma	Substitution - coding silent	157069558	c.1530A>G	p.E510=	GAACT	COSV60188393	COSM3700887	NA	322	NS	NA	NA
HIPK3	chr11	33347313	33347317	5	+	33347315	A	G	HIPK3	Colorectal cancer	large_intestine	carcinoma	Substitution - coding silent	104277664	c.1920A>G	p.K640=	AAACC	COSV57565435	COSM1353592	NA	376	NS	NA	NA
HIST1H1B	chr6	27866892	27866896	5	-	27866894	A	G	HIST1H1B	Colorectal cancer	large_intestine	carcinoma	Substitution - coding silent	106274374	c.636A>G	p.K212=	AAACC	COSV58899080	COSM266665	22810696	376	NS	NA	NA
HIST1H1E	chr6	26156988	26156992	5	+	26156990	A	G	HIST1H1E	Colorectal cancer	large_intestine	carcinoma	Substitution - coding silent	105114878	c.600A>G	p.K200=	AAACC	COSV56803695	COSM6680203	27149842	NA	NS	NA	NA
HIST1H1E	chr6	26156973	26156977	5	+	26156975	A	G	HIST1H1E	Prostate cancer	prostate	carcinoma	Substitution - coding silent	105115819	c.585A>G	p.K195=	AAACC	COSV56802035	COSM4420857	NA	538	NS	NA	NA
HIST1H2AC	chr6	26124518	26124522	5	+	26124520	A	G	HIST1H2AC	Liver cancer	liver	other	Substitution - coding silent	117870175	c.288A>G	p.K96=	AAACT	COSV58416853	COSM6279412	NA	660	NS	NA	NA
HIST1H2AG	chr6	27133264	27133268	5	+	27133266	A	G	HIST1H2AG	Colorectal cancer	large_intestine	carcinoma	Substitution - coding silent	110866303	c.195A>G	p.E65=	GAACT	COSV60362177	COSM1442705	NA	376	NS	NA	NA
HIST1H2BC	chr6	26123762	26123766	5	-	26123764	A	G	HIST1H2BC	Liver cancer	liver	other	Substitution - coding silent	105584374	c.141A>G	p.K47=	AAACA	COSV58417618	COSM2857797	NA	660	NS	NA	NA
HIST1H2BE	chr6	26183934	26183938	5	+	26183936	A	G	HIST1H2BE	Liver cancer	liver	other	Substitution - coding silent	176371482	c.141A>G	p.K47=	AAACA	COSV61590762	COSM6263469	NA	660	NS	NA	NA
HIST1H2BG	chr6	26216633	26216637	5	-	26216635	A	G	HIST1H2BG	Gastric cancer	stomach	carcinoma	Substitution - coding silent	155077049	c.9A>G	p.E3=	GAACC	COSV99773169	COSM8586696	NA	683	NS	NA	NA
HIST1H2BK	chr6	27146788	27146792	5	-	27146790	A	G	HIST1H2BK	Biliary tract carcinoma	biliary_tract	carcinoma	Substitution - coding silent	108806001	c.9A>G	p.E3=	GAACC	COSV63616679	COSM3722042	31371345	NA	autopsy-fresh/frozen	NA	NA
HIST1H3B	chr6	26032044	26032048	5	-	26032046	A	G	HIST1H3B	Others	meninges	meningioma	Substitution - coding silent	173672545	c.15A>G	p.K5=	AAACA	COSV99451828	COSM9213285	31470906	NA	surgery fresh/frozen	rs141687093	NA
HIST1H3G	chr6	26271269	26271273	5	-	26271271	A	G	HIST1H3G	Gastric cancer	stomach	carcinoma	Substitution - coding silent	170786114	c.114A>G	p.K38=	AAACC	COSV59953439	COSM3860962	NA	541	NS	NA	NA
HIST1H4B	chr6	26027155	26027159	5	-	26027157	A	G	HIST1H4B	Colorectal cancer	large_intestine	carcinoma	Substitution - coding silent	117678639	c.96A>G	p.K32=	AAACC	COSV55139693	COSM292488	22810696	376	NS	NA	NA
HIST2H2AC	chr1	149887251	149887255	5	+	149887253	A	G	HIST2H2AC	Others	cervix	carcinoma	Substitution - coding silent	106228526	c.279A>G	p.E93=	GAACT	COSV58611550	COSM1293170	NA	415	fresh/frozen - NOS	NA	NA
HIST2H2AC	chr1	149886990	149886994	5	+	149886992	A	G	HIST2H2AC	Endometrial carcinoma	endometrium	carcinoma	Substitution - coding silent	106228782	c.18A>G	p.K6=	AAACA	COSV100479727	COSM9051555	NA	419	NS	NA	NA
HIVEP1	chr6	12122703	12122707	5	+	12122705	A	G	HIVEP1	Endometrial carcinoma	endometrium	carcinoma	Substitution - coding silent	118170119	c.2910A>G	p.K970=	AAACT	COSV101045456	COSM9007282	NA	419	NS	NA	NA
HIVEP2	chr6	142770936	142770940	5	-	142770938	A	G	HIVEP2	Endometrial carcinoma	endometrium	carcinoma	Substitution - coding silent	111355111	c.3801A>G	p.K1267=	AAACC	COSV99173018	COSM9047183	NA	419	NS	NA	NA
HIVEP2	chr6	142774650	142774654	5	-	142774652	A	G	HIVEP2	Prostate cancer	prostate	carcinoma	Substitution - coding silent	111358729	c.87A>G	p.E29=	GAACA	COSV50103870	COSM7327850	NA	537	NS	NA	NA
HIVEP2	chr6	142753861	142753865	5	-	142753863	A	G	HIVEP2	Skin cancer	skin	carcinoma	Substitution - coding silent	111350842	c.6585A>G	p.E2195=	GAACA	COSV105001675	COSM9669101	26950094	NA	surgery fresh/frozen	NA	NA
HIVEP3	chr1	41583239	41583243	5	-	41583241	A	G	HIVEP3	Colorectal cancer	large_intestine	carcinoma	Substitution - coding silent	114235566	c.1557A>G	p.E519=	GAACA	COSV56019559	COSM4690517	27149842	NA	NS	NA	NA
HIVEP3	chr1	41580716	41580720	5	-	41580718	A	G	HIVEP3	Gastric cancer	stomach	carcinoma	Substitution - coding silent	114251388	c.4080A>G	p.E1360=	GAACC	COSV56021113	COSM1639883	22037554	NA	fresh/frozen - NOS	NA	NA
HIVEP3	chr1	41581505	41581509	5	-	41581507	A	T	HIVEP3	Gastric cancer	stomach	carcinoma	Substitution - coding silent	114237875	c.3291A>T	p.G1097=	GGACC	COSV56009705	COSM4008015	NA	541	NS	NA	NA
HJURP	chr2	233840717	233840721	5	-	233840719	A	G	HJURP	Skin cancer	skin	malignant_melanoma	Substitution - coding silent	127048703	c.2061A>G	p.E687=	GAACC	COSV64978642	COSM5396527	26214590	NA	fresh/frozen - NOS	NA	NA
HKR1	chr19	37363749	37363753	5	+	37363751	A	G	HKR1	Colorectal cancer	large_intestine	carcinoma	Substitution - coding silent	104717366	c.1956A>G	p.R652=	AGACA	COSV60994631	COSM5464533	NA	646	NS	NA	NA
HLA-B	chr6	31355436	31355440	5	-	31355438	A	G	HLA-B	Breast cancer	breast	carcinoma	Substitution - coding silent	124852107	c.774A>G	p.R258=	AGACC	COSV69520526	COSM3774225	26095796	NA	surgery - NOS	NA	NA
HLTF	chr3	149071349	149071353	5	-	149071351	A	G	HLTF	Others	cervix	carcinoma	Substitution - coding silent	106529647	c.795A>G	p.E265=	GAACA	COSV59499416	COSM460889	NA	415	fresh/frozen - NOS	NA	NA
HMGXB4	chr22	35264860	35264864	5	+	35264862	A	G	HMGXB4	Colorectal cancer	large_intestine	carcinoma	Substitution - coding silent	101037950	c.474A>G	p.E158=	GAACT	COSV99329859	COSM7555253	NA	376	NS	NA	NA
HMGXB4	chr22	35263113	35263117	5	+	35263115	A	G	HMGXB4	Gastric cancer	stomach	carcinoma	Substitution - coding silent	101036269	c.69A>G	p.G23=	GGACT	COSV99330002	COSM8211083	NA	541	NS	NA	NA
HMMR	chr5	163484096	163484100	5	+	163484098	A	G	HMMR	Endometrial carcinoma	endometrium	carcinoma	Substitution - coding silent	118915597	c.1815A>G	p.K605=	AAACA	COSV100701041	COSM8966191	NA	419	NS	NA	NA
HMMR	chr5	163490441	163490445	5	+	163490443	A	G	HMMR	Colorectal cancer	large_intestine	carcinoma	Substitution - coding silent	118917409	c.2016A>G	p.K672=	AAACT	COSV62374431	COSM6681107	27149842	NA	NS	NA	NA
HMMR	chr5	163483338	163483342	5	+	163483340	A	G	HMMR	Skin cancer	skin	malignant_melanoma	Substitution - coding silent	118916916	c.1758A>G	p.E586=	GAACT	COSV100701024	COSM7935485	NA	540	NS	NA	NA
HNF1A	chr12	120978778	120978782	5	+	120978780	A	G	HNF1A	Liver cancer	liver	carcinoma	Substitution - coding silent	156985794	c.12A>G	p.K4=	AAACT	COSV57461384	COSM4801428	NA	381	NS	NA	NA
HNF1A	chr12	120994336	120994340	5	+	120994338	A	C	HNF1A	Prostate cancer	prostate	carcinoma	Substitution - coding silent	156988984	c.888A>C	p.G296=	GGACC	COSV104568485	COSM9495368	31874108	NA	surgery-fixed	NA	NA
HNF4A	chr20	44428448	44428452	5	+	44428450	A	G	HNF4A	Urinary tract cancer	urinary_tract	carcinoma	Substitution - coding silent	107015510	c.1245A>G	p.G415=	GGACA	COSV100290932	COSM7631823	NA	413	NS	NA	NA
HNRNPA2B1	chr7	26195852	26195856	5	-	26195854	A	G	HNRNPA2B1	Kidney cancer	kidney	carcinoma	Substitution - coding silent	111449298	c.750A>G	p.G250=	GGACC	COSV100668240	COSM8253127	NA	543	NS	NA	NA
HNRNPA2B1	chr7	26196427	26196431	5	-	26196429	A	G	HNRNPA2B1	Colorectal cancer	large_intestine	carcinoma	Substitution - coding silent	111450674	c.666A>G	p.G222=	GGACC	COSV100523005	COSM7580875	22810696	376	NS	NA	NA
HNRNPA3	chr2	177219105	177219109	5	+	177219107	A	G	HNRNPA3	Lung cancer	lung	carcinoma	Substitution - coding silent	118663292	c.1032A>G	p.G344=	GGACC	COSV66821143	COSM3961567	NA	583	NS	NA	NA
HNRNPC	chr14	21211815	21211819	5	-	21211817	A	G	HNRNPC	Others	bone	Ewing_sarcoma-peripheral_primitive_neuroectodermal_tumour	Substitution - coding silent	159729381	c.669A>G	p.K223=	AAACA	COSV60147743	COSM4577750	25186949	NA	NS	NA	NA
HNRNPF	chr10	43387532	43387536	5	-	43387534	A	T	HNRNPF	Breast cancer	breast	carcinoma	Substitution - coding silent	132317563	c.351A>T	p.G117=	GGACT	COSV61562223	COSM4391038	NA	414	NS	NA	NA
HNRNPH3	chr10	68341599	68341603	5	+	68341601	A	G	HNRNPH3	Colorectal cancer	large_intestine	carcinoma	Substitution - coding silent	101467847	c.792A>G	p.E264=	GAACT	COSV56261191	COSM5147154	22810696	376	NS	NA	NA
HNRNPH3	chr10	68337285	68337289	5	+	68337287	A	G	HNRNPH3	Colorectal cancer	large_intestine	carcinoma	Substitution - coding silent	101467385	c.66A>G	p.G22=	GGACT	COSV56261825	COSM5458141	NA	646	NS	NA	NA
HNRNPK	chr9	83970288	83970292	5	-	83970290	A	G	HNRNPK	Others	meninges	meningioma	Substitution - coding silent	118225592	c.1233A>G	p.K411=	AAACA	COSV105262202	COSM9567765	30123936	NA	surgery - NOS	NA	NA
HNRNPU	chr1	244858042	244858046	5	-	244858044	A	G	HNRNPU	Upper aerodigestive tract cancer	upper_aerodigestive_tract	carcinoma	Substitution - coding silent	178670997	c.1461A>G	p.G487=	GGACC	COSV99310579	COSM8310203	NA	627	NS	NA	NA
HOMER1	chr5	79447072	79447076	5	-	79447074	A	G	HOMER1	Colorectal cancer	large_intestine	carcinoma	Substitution - coding silent	104101157	c.366A>G	p.E122=	GAACT	COSV56526514	COSM4690924	25344691	NA	NS	NA	NA
HOMER2	chr15	82852233	82852237	5	-	82852235	A	G	HOMER2	Colorectal cancer	large_intestine	carcinoma	Substitution - coding silent	105124574	c.702A>G	p.E234=	GAACA	COSV58488704	COSM2012689	24755471	NA	cell-line	NA	NA
HOMEZ	chr14	23276440	23276444	5	-	23276442	A	G	HOMEZ	Colorectal cancer	large_intestine	carcinoma	Substitution - coding silent	110671279	c.786A>G	p.K262=	AAACC	COSV62537586	COSM5362706	25957691	NA	NS	NA	NA
HOOK1	chr1	59865886	59865890	5	+	59865888	A	G	HOOK1	Colorectal cancer	large_intestine	carcinoma	Substitution - coding silent	113984784	c.1761A>G	p.E587=	GAACT	COSV64620170	COSM2237541	24755471	NA	cell-line	NA	NA
HOOK1	chr1	59858428	59858432	5	+	59858430	A	G	HOOK1	Liver cancer	liver	carcinoma	Substitution - coding silent	113988013	c.1245A>G	p.R415=	AGACT	COSV64620338	COSM4943022	NA	628	NS	NA	NA
HOXB2	chr17	48544715	48544719	5	-	48544717	A	G	HOXB2	Colorectal cancer	large_intestine	carcinoma	Substitution - coding silent	104994110	c.195A>G	p.R65=	AGACC	COSV57487791	COSM4648043	24755471	NA	cell-line	NA	NA
HOXD3	chr2	176172179	176172183	5	+	176172181	A	C	HOXD3	Skin cancer	skin	malignant_melanoma	Substitution - coding silent	126194135	c.1206A>C	p.G402=	GGACC	COSV104562101	COSM9376591	28467829	NA	surgery fresh/frozen	NA	NA
HP1BP3	chr1	20770931	20770935	5	-	20770933	A	G	HP1BP3	Endometrial carcinoma	endometrium	carcinoma	Substitution - coding silent	103821441	c.651A>G	p.K217=	AAACA	COSV100392093	COSM8919961	NA	419	NS	NA	NA
HP1BP3	chr1	20744927	20744931	5	-	20744929	A	G	HP1BP3	Skin cancer	skin	malignant_melanoma	Substitution - coding silent	103820778	c.1530A>G	p.R510=	AGACC	COSV56564655	COSM3483011	NA	540	NS	NA	NA
HP1BP3	chr1	20744903	20744907	5	-	20744905	A	G	HP1BP3	Gastric cancer	stomach	carcinoma	Substitution - coding silent	103819332	c.1554A>G	p.K518=	AAACC	COSV100391829	COSM8184544	NA	541	NS	NA	NA
HPN	chr19	35049316	35049320	5	+	35049318	A	G	HPN	Kidney cancer	kidney	carcinoma	Substitution - coding silent	99971108	c.45A>G	p.R15=	AGACC	COSV52882328	COSM474566	NA	416	fresh/frozen - NOS	NA	NA
HPR	chr16	72076713	72076717	5	+	72076715	A	G	HPR	Glioma	central_nervous_system	glioma	Substitution - coding silent	155778105	c.681A>G	p.G227=	GGACA	COSV57182602	COSM3969680	NA	545	NS	NA	NA
HPS4	chr22	26464530	26464534	5	-	26464532	A	G	HPS4	Gastric cancer	stomach	carcinoma	Substitution - coding silent	120031296	c.1098A>G	p.E366=	GAACT	COSV100404278	COSM8546279	NA	683	NS	NA	NA
HPS5	chr11	18291603	18291607	5	-	18291605	A	G	HPS5	Prostate cancer	prostate	carcinoma	Substitution - coding silent	109879692	c.2277A>G	p.G759=	GGACA	COSV61688098	COSM1470491	NA	435	fresh/frozen - NOS	NA	NA
HPS6	chr10	102067140	102067144	5	+	102067142	A	G	HPS6	Endometrial carcinoma	endometrium	carcinoma	Substitution - coding silent	102193539	c.1668A>G	p.E556=	GAACC	COSV54625241	COSM914090	NA	419	fresh/frozen - NOS	rs534368624	NA
HRASLS	chr3	193270682	193270686	5	+	193270684	A	T	HRASLS	Skin cancer	skin	malignant_melanoma	Substitution - coding silent	99088094	c.801A>T	p.G267=	GGACA	COSV53231079	COSM5606611	26286987	NA	surgery fresh/frozen	NA	NA
HRG	chr3	186677548	186677552	5	+	186677550	A	G	HRG	Others	cervix	carcinoma	Substitution - coding silent	100666303	c.1245A>G	p.G415=	GGACC	COSV99214590	COSM8648847	NA	415	NS	NA	NA
HRG	chr3	186677467	186677471	5	+	186677469	A	G	HRG	Prostate cancer	prostate	carcinoma	Substitution - coding silent	100668871	c.1164A>G	p.G388=	GGACA	COSV51645045	COSM5555427	26000489	NA	surgery - NOS	NA	NA
HRNR	chr1	152221153	152221157	5	-	152221155	A	G	HRNR	Kidney cancer	kidney	carcinoma	Substitution - coding silent	110979503	c.474A>G	p.R158=	AGACT	COSV104425387	COSM9222527	27555084	NA	surgery fresh/frozen	NA	NA
HRNR	chr1	152219443	152219447	5	-	152219445	A	G	HRNR	Kidney cancer	kidney	carcinoma	Substitution - coding silent	110970692	c.2184A>G	p.K728=	AAACA	COSV64259995	COSM462976	NA	416	fresh/frozen - NOS	NA	NA
HRNR	chr1	152220502	152220506	5	-	152220504	A	G	HRNR	Liver cancer	liver	other	Substitution - coding silent	110969391	c.1125A>G	p.G375=	GGACA	COSV64261670	COSM6265105	NA	660	NS	NA	NA
HRNR	chr1	152220040	152220044	5	-	152220042	A	C	HRNR	Others	thyroid	carcinoma	Substitution - coding silent	110972460	c.1587A>C	p.G529=	GGACA	COSV64264249	COSM7257785	NA	589	NS	NA	NA
HS1BP3	chr2	20624872	20624876	5	-	20624874	A	G	HS1BP3	Kidney cancer	kidney	carcinoma	Substitution - coding silent	104915067	c.642A>G	p.K214=	AAACA	COSV58313741	COSM3364534	NA	416	NS	NA	NA
HS2ST1	chr1	87092631	87092635	5	+	87092633	A	G	HS2ST1	Liver cancer	liver	other	Substitution - coding silent	114847152	c.552A>G	p.R184=	AGACC	COSV63348539	COSM6247690	NA	660	NS	NA	NA
HS3ST4	chr16	26136174	26136178	5	+	26136176	A	G	HS3ST4	Skin cancer	skin	carcinoma	Substitution - coding silent	106189586	c.1299A>G	p.K433=	AAACC	COSV105231477	COSM9748704	26950094	NA	surgery fresh/frozen	NA	NA
HS6ST2	chrX	132628491	132628495	5	-	132628493	A	G	HS6ST2	Blood cancer	haematopoietic_and_lymphoid_tissue	lymphoid_neoplasm	Substitution - coding silent	153438697	c.1668A>G	p.E556=	GAACA	COSV106111370	COSM10092192	26466571	NA	blood-bone marrow	NA	NA
HSF2	chr6	122432089	122432093	5	+	122432091	A	G	HSF2	Colorectal cancer	large_intestine	carcinoma	Substitution - coding silent	109954723	c.1482A>G	p.E494=	GAACC	COSV63774256	COSM4691298	27149842	NA	NS	NA	NA
HSP90AB1	chr6	44250381	44250385	5	+	44250383	A	G	HSP90AB1	Lung cancer	lung	carcinoma	Substitution - coding silent	115380574	c.741A>G	p.K247=	AAACC	COSV62335029	COSM7222472	NA	583	NS	rs13296	rs13296
HSPA13	chr21	14374050	14374054	5	-	14374052	A	G	HSPA13	Colorectal cancer	large_intestine	carcinoma	Substitution - coding silent	103183376	c.981A>G	p.E327=	GAACT	COSV53464771	COSM2934739	24755471	NA	cell-line	NA	NA
HSPA2	chr14	64542743	64542747	5	+	64542745	A	G	HSPA2	Colorectal cancer	large_intestine	carcinoma	Substitution - coding silent	121952518	c.1896A>G	p.G632=	GGACC	COSV55968860	COSM5362540	25957691	NA	NS	NA	NA
HSPA2	chr14	64541114	64541118	5	+	64541116	A	G	HSPA2	Upper aerodigestive tract cancer	upper_aerodigestive_tract	carcinoma	Substitution - coding silent	121952193	c.267A>G	p.K89=	AAACA	COSV99904750	COSM8317108	NA	627	NS	NA	NA
HSPA4	chr5	133086849	133086853	5	+	133086851	A	G	HSPA4	Colorectal cancer	large_intestine	carcinoma	Substitution - coding silent	105833356	c.978A>G	p.E326=	GAACA	COSV59183888	COSM5466276	NA	646	NS	NA	NA
HSPA4	chr5	133092721	133092725	5	+	133092723	A	G	HSPA4	Gastric cancer	stomach	carcinoma	Substitution - coding silent	105833498	c.1584A>G	p.E528=	GAACC	COSV59181973	COSM3850107	NA	541	NS	NA	NA
HSPA6	chr1	161526042	161526046	5	+	161526044	A	G	HSPA6	Endometrial carcinoma	endometrium	carcinoma	Substitution - coding silent	106150195	c.1386A>G	p.E462=	GAACT	COSV59060044	COSM898571	NA	419	fresh/frozen - NOS	NA	NA
HSPA8	chr11	123060738	123060742	5	-	123060740	A	G	HSPA8	Liver cancer	liver	other	Substitution - coding silent	154327341	c.264A>G	p.K88=	AAACA	COSV57082477	COSM5811291	NA	660	NS	NA	NA
HSPH1	chr13	31151658	31151662	5	-	31151660	A	G	HSPH1	Others	cervix	carcinoma	Substitution - coding silent	173078079	c.618A>G	p.G206=	GGACA	COSV60713903	COSM4821125	NA	415	NS	NA	NA
HTATIP2	chr11	20383143	20383147	5	+	20383145	A	G	HTATIP2	Colorectal cancer	large_intestine	carcinoma	Substitution - coding silent	127118622	c.771A>G	p.E257=	GAACT	COSV58179913	COSM5164067	22810696	376	NS	NA	NA
HTR2C	chrX	114906863	114906867	5	+	114906865	A	G	HTR2C_ENST00000371950	Colorectal cancer	large_intestine	carcinoma	Substitution - coding silent	116778466	c.732A>G	p.E244=	GAACT	COSV52208470	COSM261344	22810696	375	NS	NA	NA
HTRA3	chr4	8292336	8292340	5	+	8292338	A	C	HTRA3	Breast cancer	breast	carcinoma	Substitution - coding silent	103905271	c.921A>C	p.G307=	GGACC	COSV105135419	COSM9557038	30531871	NA	surgery-fixed	NA	NA
HTT	chr4	3157158	3157162	5	+	3157160	A	G	HTT	Biliary tract carcinoma	biliary_tract	carcinoma	Substitution - coding silent	112547993	c.3714A>G	p.K1238=	AAACT	COSV61867736	COSM5518509	NA	658	NS	NA	NA
HTT	chr4	3140598	3140602	5	+	3140600	A	G	HTT	Others	bone	Ewing_sarcoma-peripheral_primitive_neuroectodermal_tumour	Substitution - coding silent	112544408	c.2889A>G	p.K963=	AAACT	COSV61863583	COSM4585044	25186949	NA	NS	NA	NA
HTT	chr4	3121234	3121238	5	+	3121236	A	G	HTT	Lung cancer	lung	carcinoma	Substitution - coding silent	112548243	c.1077A>G	p.E359=	GAACT	COSV61864700	COSM6469529	27545006	NA	fixed - NOS	NA	NA
HUS1	chr7	47967835	47967839	5	-	47967837	A	T	HUS1	Colorectal cancer	large_intestine	carcinoma	Substitution - coding silent	99985127	c.729A>T	p.G243=	GGACA	COSV51840084	COSM1451111	NA	376	NS	NA	NA
HUWE1	chrX	53583685	53583689	5	-	53583687	A	G	HUWE1	Colorectal cancer	large_intestine	carcinoma	Substitution - coding silent	106583371	c.5391A>G	p.E1797=	GAACT	COSV53336177	COSM2968509	24755471	NA	cell-line	NA	NA
IARS	chr9	92263014	92263018	5	-	92263016	A	G	IARS	Endometrial carcinoma	endometrium	carcinoma	Substitution - coding silent	116108034	c.1740A>G	p.G580=	GGACA	COSV100986754	COSM9056157	NA	419	fresh/frozen - NOS	NA	NA
IARS	chr9	92286602	92286606	5	-	92286604	A	G	IARS	Colorectal cancer	large_intestine	carcinoma	Substitution - coding silent	116105742	c.411A>G	p.R137=	AGACT	COSV65114207	COSM3221946	24755471	NA	cell-line	NA	NA
IARS2	chr1	220096119	220096123	5	+	220096121	A	G	IARS2	Endometrial carcinoma	endometrium	carcinoma	Substitution - coding silent	111972054	c.285A>G	p.E95=	GAACT	COSV100228151	COSM8845836	NA	419	NS	NA	NA
IBTK	chr6	82224073	82224077	5	-	82224075	A	G	IBTK	Pancreatic cancer	pancreas	carcinoma	Substitution - coding silent	107044196	c.936A>G	p.G312=	GGACA	COSV60395873	COSM3381674	NA	382	NS	NA	NA
IBTK	chr6	82227214	82227218	5	-	82227216	A	C	IBTK	Urinary tract cancer	urinary_tract	carcinoma	Substitution - coding silent	107043467	c.630A>C	p.G210=	GGACA	COSV60394787	COSM1312405	NA	413	fresh/frozen - NOS	NA	NA
ICE1	chr5	5463967	5463971	5	+	5463969	A	G	ICE1	Liver cancer	liver	other	Substitution - coding silent	99397566	c.4635A>G	p.K1545=	AAACT	COSV56821051	COSM7196760	NA	323	NS	NA	NA
ICE1	chr5	5461762	5461766	5	+	5461764	A	G	ICE1	Lung cancer	lung	carcinoma	Substitution - coding silent	99393115	c.2430A>G	p.E810=	GAACA	COSV99663695	COSM8808311	NA	418	NS	NA	NA
IDE	chr10	92487281	92487285	5	-	92487283	A	G	IDE	Ovary cancer	ovary	carcinoma	Substitution - coding silent	101629788	c.1569A>G	p.K523=	AAACT	COSV99793762	COSM7512425	21720365	331	NS	NA	NA
IDI1	chr10	1048990	1048994	5	-	1048992	A	G	IDI1	Biliary tract carcinoma	biliary_tract	carcinoma	Substitution - coding silent	115230391	c.12A>G	p.G4=	GGACT	COSV64063368	COSM1743539	24185509	NA	fresh/frozen - NOS	NA	NA
IFIT2	chr10	89306317	89306321	5	+	89306319	A	G	IFIT2	Skin cancer	skin	carcinoma	Substitution - coding silent	174322080	c.363A>G	p.K121=	AAACA	COSV51080722	COSM4453885	25303977	NA	surgery fresh/frozen	NA	NA
IFRD1	chr7	112458959	112458963	5	+	112458961	A	C	IFRD1	Colorectal cancer	large_intestine	carcinoma	Substitution - coding silent	119868497	c.510A>C	p.G170=	GGACC	COSV50045763	COSM5466991	NA	646	NS	NA	NA
IFT172	chr2	27479516	27479520	5	-	27479518	A	G	IFT172	Glioma	central_nervous_system	glioma	Substitution - coding silent	101104916	c.996A>G	p.G332=	GGACC	COSV99562853	COSM9192676	28263318	NA	surgery fresh/frozen	NA	NA
IFT80	chr3	160282492	160282496	5	-	160282494	A	G	IFT80	Liver cancer	liver	carcinoma	Substitution - coding silent	106576657	c.1500A>G	p.E500=	GAACA	COSV58447782	COSM1617140	NA	323	surgery fresh/frozen	NA	NA
IFT80	chr3	160319842	160319846	5	-	160319844	A	G	IFT80	Lung cancer	lung	carcinoma	Substitution - coding silent	106578339	c.873A>G	p.G291=	GGACA	COSV58450692	COSM7223188	NA	583	NS	NA	NA
IGBP1	chrX	70165865	70165869	5	+	70165867	A	G	IGBP1	Gastric cancer	stomach	carcinoma	Substitution - coding silent	107493764	c.906A>G	p.E302=	GAACA	COSV60557443	COSM4110720	NA	541	NS	NA	NA
IGDCC3	chr15	65329493	65329497	5	-	65329495	A	C	IGDCC3	Kidney cancer	kidney	carcinoma	Substitution - coding silent	108196996	c.2100A>C	p.G700=	GGACA	COSV100030991	COSM8245550	NA	543	NS	NA	NA
IGDCC3	chr15	65331986	65331990	5	-	65331988	A	T	IGDCC3	Gastric cancer	stomach	carcinoma	Substitution - coding silent	108197653	c.1101A>T	p.G367=	GGACA	COSV106452375	COSM10153558	29945994	NA	surgery - NOS	NA	NA
IGF1R	chr15	98957293	98957297	5	+	98957295	A	G	IGF1R	Liver cancer	liver	other	Substitution - coding silent	102804801	c.3957A>G	p.R1319=	AGACA	COSV51409748	COSM7195459	NA	323	NS	NA	NA
IGF2BP2	chr3	185675821	185675825	5	-	185675823	A	G	IGF2BP2	Gastric cancer	stomach	carcinoma	Substitution - coding silent	136320676	c.921A>G	p.E307=	GAACA	COSV60486033	COSM4115907	NA	541	NS	NA	NA
IGF2BP3	chr7	23468530	23468534	5	-	23468532	A	G	IGF2BP3	Lung cancer	lung	carcinoma	Substitution - coding silent	99929131	c.186A>G	p.E62=	GAACT	COSV51691265	COSM3950355	NA	583	NS	NA	NA
IGF2R	chr6	160027289	160027293	5	+	160027291	A	G	IGF2R	Colorectal cancer	large_intestine	carcinoma	Substitution - coding silent	108818562	c.753A>G	p.G251=	GGACT	COSV63627307	COSM5463514	NA	646	NS	NA	NA
IGFN1	chr1	201199366	201199370	5	+	201199368	A	G	IGFN1	Skin cancer	skin	malignant_melanoma	Substitution - coding silent	105624542	c.402A>G	p.E134=	GAACC	COSV104601865	COSM9393458	28467829	NA	surgery fresh/frozen	NA	NA
IGLL5	chr22	22888057	22888061	5	+	22888059	A	G	IGLL5	Blood cancer	haematopoietic_and_lymphoid_tissue	lymphoid_neoplasm	Substitution - coding silent	151468227	c.6A>G	p.R2=	AGACC	COSV73250784	COSM5949373	NA	440	NS	NA	NA
IGSF10	chr3	151447414	151447418	5	-	151447416	A	G	IGSF10	Skin cancer	skin	carcinoma	Substitution - coding silent	101232816	c.2565A>G	p.E855=	GAACC	COSV56785254	COSM6011251	27592799	NA	fresh/frozen - NOS	NA	NA
IGSF9	chr1	159927361	159927365	5	-	159927363	A	G	IGSF9	Urinary tract cancer	urinary_tract	carcinoma	Substitution - coding silent	113140725	c.3522A>G	p.E1174=	GAACA	COSV57423464	COSM414391	NA	413	fresh/frozen - NOS	NA	NA
IKBIP	chr12	98626408	98626412	5	-	98626410	A	G	IKBIP	Endometrial carcinoma	endometrium	carcinoma	Substitution - coding silent	102105711	c.654A>G	p.R218=	AGACA	COSV100141734	COSM8372972	NA	419	fresh/frozen - NOS	NA	NA
IKBIP	chr12	98626288	98626292	5	-	98626290	A	G	IKBIP	Colorectal cancer	large_intestine	carcinoma	Substitution - coding silent	102107457	c.774A>G	p.K258=	AAACT	COSV105158415	COSM9854920	30038269	NA	surgery fresh/frozen	NA	NA
IKZF2	chr2	213007841	213007845	5	-	213007843	A	G	IKZF2	Prostate cancer	prostate	carcinoma	Substitution - coding silent	129870927	c.1098A>G	p.R366=	AGACC	COSV59577249	COSM5565787	26000489	NA	surgery - NOS	NA	NA
IL10RB	chr21	33279760	33279764	5	+	33279762	A	G	IL10RB	Breast cancer	breast	carcinoma	Substitution - coding silent	100424003	c.342A>G	p.G114=	GGACC	COSV99270214	COSM7682577	NA	414	fresh/frozen - NOS	NA	NA
IL16	chr15	81308727	81308731	5	+	81308729	A	T	IL16	Colorectal cancer	large_intestine	carcinoma	Substitution - coding silent	104029949	c.3930A>T	p.G1310=	GGACC	COSV57155460	COSM269362	22810696	376	NS	NA	NA
IL17RD	chr3	57098204	57098208	5	-	57098206	A	G	IL17RD	Colorectal cancer	large_intestine	carcinoma	Substitution - coding silent	98940522	c.1497A>G	p.R499=	AGACT	COSV56343294	COSM7272121	NA	646	NS	NA	NA
IL18R1	chr2	102396851	102396855	5	+	102396853	A	G	IL18R1	Gastric cancer	stomach	carcinoma	Substitution - coding silent	123370995	c.1593A>G	p.E531=	GAACC	COSV52123737	COSM4083879	NA	541	NS	NA	NA
IL1B	chr2	112835573	112835577	5	-	112835575	A	G	IL1B	Upper aerodigestive tract cancer	upper_aerodigestive_tract	carcinoma	Substitution - coding silent	101437545	c.90A>G	p.K30=	AAACA	COSV54521804	COSM6457098	28098136	NA	surgery-fixed	NA	NA
IL1RAPL1	chrX	29955422	29955426	5	+	29955424	A	G	IL1RAPL1	Gastric cancer	stomach	carcinoma	Substitution - coding silent	116951553	c.1695A>G	p.E565=	GAACC	COSV56253614	COSM1254763	23525077	NA	surgery fresh/frozen	NA	NA
IL22RA1	chr1	24121259	24121263	5	-	24121261	A	G	IL22RA1	Skin cancer	skin	malignant_melanoma	Substitution - coding silent	99020334	c.1269A>G	p.K423=	AAACA	COSV99582796	COSM8084378	NA	540	NS	NA	NA
IL23R	chr1	67258994	67258998	5	+	67258996	A	G	IL23R	Upper aerodigestive tract cancer	upper_aerodigestive_tract	carcinoma	Substitution - coding silent	108232385	c.1758A>G	p.E586=	GAACA	COSV100724634	COSM8314626	NA	627	NS	NA	NA
IL2RB	chr22	37128127	37128131	5	-	37128129	A	G	IL2RB	Colorectal cancer	large_intestine	carcinoma	Substitution - coding silent	101129916	c.1623A>G	p.E541=	GAACT	COSV105081577	COSM9562420	30239619	NA	surgery - NOS	NA	NA
IL7	chr8	78798184	78798188	5	-	78798186	A	T	IL7	Colorectal cancer	large_intestine	carcinoma	Substitution - coding silent	102444816	c.33A>T	p.G11=	GGACT	COSV55675368	COSM1458325	NA	376	NS	NA	NA
INCENP	chr11	62138726	62138730	5	+	62138728	A	G	INCENP	Liver cancer	liver	carcinoma	Substitution - coding silent	122326940	c.1131A>G	p.E377=	GAACC	COSV53914137	COSM4927910	NA	628	NS	NA	NA
ING3	chr7	120953363	120953367	5	+	120953365	A	G	ING3	Gastric cancer	stomach	carcinoma	Substitution - coding silent	106794249	c.162A>G	p.K54=	AAACC	COSV59242248	COSM3877554	NA	541	NS	NA	NA
INHBA	chr7	41690320	41690324	5	-	41690322	A	G	INHBA	Others	NS	malignant_melanoma	Substitution - coding silent	102897358	c.609A>G	p.E203=	GAACT	COSV54220040	COSM5522905	23890154	NA	cell-line	NA	NA
INMT	chr7	30755756	30755760	5	+	30755758	A	G	INMT	Gastric cancer	stomach	carcinoma	Substitution - coding silent	98405212	c.699A>G	p.E233=	GAACA	COSV50000091	COSM3880572	NA	541	NS	NA	NA
INPP1	chr2	190371313	190371317	5	+	190371315	A	G	INPP1	Colorectal cancer	large_intestine	carcinoma	Substitution - coding silent	121458852	c.1113A>G	p.G371=	GGACT	COSV100487077	COSM7536548	22810696	376	NS	NA	NA
INPP5B	chr1	37866500	37866504	5	-	37866502	A	G	INPP5B	Glioma	central_nervous_system	glioma	Substitution - coding silent	115500238	c.2343A>G	p.E781=	GAACA	COSV100886546	COSM9192836	28263318	NA	surgery fresh/frozen	NA	NA
INPP5K	chr17	1496673	1496677	5	-	1496675	A	G	INPP5K	Colorectal cancer	large_intestine	carcinoma	Substitution - coding silent	125521263	c.1092A>G	p.G364=	GGACT	COSV57440138	COSM2738166	24755471	NA	cell-line	NA	NA
INSL4	chr9	5233683	5233687	5	+	5233685	A	G	INSL4	Colorectal cancer	large_intestine	carcinoma	Substitution - coding silent	102132367	c.228A>G	p.G76=	GGACA	COSV53328621	COSM4692648	27149842	NA	NS	NA	NA
INSR	chr19	7126628	7126632	5	-	7126630	A	G	INSR	Colorectal cancer	large_intestine	carcinoma	Substitution - coding silent	103956219	c.2967A>G	p.G989=	GGACC	COSV57169874	COSM297512	22810696	376	NS	NA	NA
INTS1	chr7	1474828	1474832	5	-	1474830	A	G	INTS1	Liver cancer	liver	carcinoma	Substitution - coding silent	121436751	c.5511A>G	p.G1837=	GGACT	COSV67180066	COSM4780316	NA	322	NS	NA	NA
INTS6	chr13	51374225	51374229	5	-	51374227	A	G	INTS6	Kidney cancer	kidney	carcinoma	Substitution - coding silent	107849445	c.2085A>G	p.K695=	AAACC	COSV104409590	COSM9222772	27555084	NA	surgery fresh/frozen	NA	NA
INTS8	chr8	94827759	94827763	5	+	94827761	A	G	INTS8	Colorectal cancer	large_intestine	carcinoma	Substitution - coding silent	153657539	c.486A>G	p.K162=	AAACA	COSV58252107	COSM7303111	NA	646	NS	NA	NA
INTU	chr4	127643738	127643742	5	+	127643740	A	G	INTU	Gastric cancer	stomach	carcinoma	Substitution - coding silent	105670598	c.366A>G	p.R122=	AGACT	COSV99611707	COSM8608828	NA	683	NS	NA	NA
INTU	chr4	127706553	127706557	5	+	127706555	A	G	INTU	Gastric cancer	stomach	carcinoma	Substitution - coding silent	105670246	c.1857A>G	p.G619=	GGACC	COSV58872099	COSM4122149	NA	541	NS	NA	NA
INVS	chr9	100273048	100273052	5	+	100273050	A	G	INVS	Gastric cancer	stomach	carcinoma	Substitution - coding silent	99578047	c.1758A>G	p.E586=	GAACA	COSV52439592	COSM3902580	NA	541	NS	NA	NA
IPO11	chr5	62515448	62515452	5	+	62515450	A	G	IPO11	Others	bone	Ewing_sarcoma-peripheral_primitive_neuroectodermal_tumour	Substitution - coding silent	124618219	c.1965A>G	p.E655=	GAACA	COSV57575463	COSM4585931	25186949	NA	NS	NA	NA
IPO5	chr13	98015752	98015756	5	+	98015754	A	G	IPO5	Blood cancer	haematopoietic_and_lymphoid_tissue	lymphoid_neoplasm	Substitution - coding silent	102831072	c.2520A>G	p.E840=	GAACA	COSV99847205	COSM8438983	NA	632	NS	NA	NA
IPO5	chr13	97989133	97989137	5	+	97989135	A	G	IPO5	Gastric cancer	stomach	carcinoma	Substitution - coding silent	102830753	c.492A>G	p.G164=	GGACT	COSV55153576	COSM4048883	NA	541	NS	NA	NA
IPO7	chr11	9438108	9438112	5	+	9438110	A	G	IPO7	Colorectal cancer	large_intestine	carcinoma	Substitution - coding silent	114491053	c.2520A>G	p.G840=	GGACT	COSV65684931	COSM261429	22810696	375	NS	NA	NA
IPO8	chr12	30639569	30639573	5	-	30639571	A	C	IPO8	Lung cancer	lung	carcinoma	Substitution - coding silent	103242144	c.2433A>C	p.G811=	GGACC	COSV99804962	COSM8770360	NA	418	NS	NA	NA
IPO9	chr1	201871236	201871240	5	+	201871238	A	G	IPO9	Lung cancer	lung	carcinoma	Substitution - coding silent	111016469	c.2487A>G	p.G829=	GGACC	COSV100843266	COSM8718714	NA	418	NS	NA	NA
IQCB1	chr3	121770538	121770542	5	-	121770540	A	G	IQCB1	Colorectal cancer	large_intestine	carcinoma	Substitution - coding silent	107364918	c.1602A>G	p.E534=	GAACC	COSV60435341	COSM3120995	24755471	NA	cell-line	NA	NA
IQCC	chr1	32208068	32208072	5	+	32208070	A	G	IQCC	Endometrial carcinoma	endometrium	carcinoma	Substitution - coding silent	157389348	c.1629A>G	p.E543=	GAACC	COSV99356587	COSM8878502	NA	419	NS	NA	NA
IQCG	chr3	197892689	197892693	5	-	197892691	A	G	IQCG	Endometrial carcinoma	endometrium	carcinoma	Substitution - coding silent	100209722	c.1032A>G	p.E344=	GAACT	COSV99502176	COSM9002907	NA	419	fresh/frozen - NOS	NA	NA
IQCJ-SCHIP1	chr3	159888868	159888872	5	+	159888870	A	G	IQCJ-SCHIP1	Skin cancer	skin	malignant_melanoma	Substitution - coding silent	142411446	c.1473A>G	p.K491=	AAACC	COSV61853542	COSM3589418	NA	540	NS	NA	NA
IQGAP2	chr5	76654248	76654252	5	+	76654250	A	G	IQGAP2	Endometrial carcinoma	endometrium	carcinoma	Substitution - coding silent	101190764	c.2229A>G	p.R743=	AGACT	COSV99166664	COSM8837023	NA	419	NS	NA	NA
IQGAP2	chr5	76641074	76641078	5	+	76641076	A	G	IQGAP2	Endometrial carcinoma	endometrium	carcinoma	Substitution - coding silent	101193404	c.2067A>G	p.E689=	GAACA	COSV57179741	COSM1070207	NA	419	fresh/frozen - NOS	NA	NA
IQSEC1	chr3	12913468	12913472	5	-	12913470	A	G	IQSEC1	Gastric cancer	stomach	adenoma	Substitution - coding silent	172039323	c.2274A>G	p.G758=	GGACT	COSV106337808	COSM10156110	29945994	NA	surgery - NOS	NA	NA
IRAK4	chr12	43783701	43783705	5	+	43783703	A	G	IRAK4	Lung cancer	lung	carcinoma	Substitution - coding silent	169701484	c.1167A>G	p.E389=	GAACA	COSV71210645	COSM6462599	27545006	NA	NS	NA	NA
IRF4	chr6	407506	407510	5	+	407508	A	G	IRF4	Prostate cancer	prostate	carcinoma	Substitution - coding silent	118590422	c.1266A>G	p.G422=	GGACA	COSV66705030	COSM5555499	26000489	NA	surgery - NOS	NA	NA
IRF5	chr7	128947848	128947852	5	+	128947850	A	G	IRF5	Skin cancer	skin	carcinoma	Substitution - coding silent	141453979	c.909A>G	p.E303=	GAACT	COSV50857015	COSM6870126	24662767	NA	surgery fresh/frozen	NA	NA
IRS1	chr2	226796592	226796596	5	-	226796594	A	G	IRS1	Gastric cancer	stomach	carcinoma	Substitution - coding silent	105987900	c.2145A>G	p.K715=	AAACC	COSV59337021	COSM1254944	23525077	NA	surgery fresh/frozen	NA	NA
IRS4	chrX	108734765	108734769	5	-	108734767	A	G	IRS4	Glioma	central_nervous_system	glioma	Substitution - coding silent	117406278	c.1578A>G	p.G526=	GGACA	COSV100929628	COSM9192944	28263318	NA	surgery fresh/frozen	NA	NA
IRS4	chrX	108734381	108734385	5	-	108734383	A	G	IRS4	Gastric cancer	stomach	carcinoma	Substitution - coding silent	117410049	c.1962A>G	p.R654=	AGACT	COSV64532654	COSM4105784	NA	541	NS	NA	NA
IRX5	chr16	54933121	54933125	5	+	54933123	A	G	IRX5	Glioma	central_nervous_system	glioma	Substitution - coding silent	121720085	c.702A>G	p.G234=	GGACC	COSV100315887	COSM9192950	28263318	NA	surgery fresh/frozen	NA	NA
ISCA2	chr14	74494833	74494837	5	+	74494835	A	G	ISCA2	Colorectal cancer	large_intestine	carcinoma	Substitution - coding silent	162915561	c.300A>G	p.E100=	GAACA	COSV53144264	COSM6687556	27149842	NA	NS	NA	NA
ITGA1	chr5	52865001	52865005	5	+	52865003	A	G	ITGA1	Colorectal cancer	large_intestine	carcinoma	Substitution - coding silent	101443012	c.417A>G	p.G139=	GGACA	COSV50889957	COSM6687747	27149842	NA	NS	NA	NA
ITGB1	chr10	32925953	32925957	5	-	32925955	A	G	ITGB1	Lung cancer	lung	carcinoma	Substitution - coding silent	122615932	c.702A>G	p.E234=	GAACT	COSV56478657	COSM361480	22980975	NA	surgery - NOS	NA	NA
ITGB4	chr17	75742426	75742430	5	+	75742428	A	G	ITGB4	Liver cancer	liver	carcinoma	Substitution - coding silent	100162075	c.2721A>G	p.E907=	GAACA	COSV99564636	COSM8397160	NA	628	NS	NA	NA
ITM2B	chr13	48253868	48253872	5	+	48253870	A	G	ITM2B	Ovary cancer	ovary	carcinoma	Substitution - coding silent	115528917	c.180A>G	p.G60=	GGACT	COSV101052316	COSM7515066	NA	331	NS	NA	NA
ITPKB	chr1	226648677	226648681	5	-	226648679	A	G	ITPKB	Prostate cancer	prostate	carcinoma	Substitution - coding silent	127502405	c.2025A>G	p.G675=	GGACA	COSV55266212	COSM5555900	26000489	NA	surgery - NOS	NA	NA
ITPKC	chr19	40717913	40717917	5	+	40717915	A	G	ITPKC	Colorectal cancer	large_intestine	carcinoma	Substitution - coding silent	101482405	c.780A>G	p.K260=	AAACA	COSV99648472	COSM7544471	22810696	376	NS	NA	NA
ITPKC	chr19	40718168	40718172	5	+	40718170	A	T	ITPKC	Urinary tract cancer	urinary_tract	carcinoma	Substitution - coding silent	101481972	c.1035A>T	p.G345=	GGACC	COSV54573670	COSM7105546	NA	413	NS	NA	NA
ITPR1	chr3	4699837	4699841	5	+	4699839	A	G	ITPR1	Skin cancer	skin	malignant_melanoma	Substitution - coding silent	103825147	c.4389A>G	p.K1463=	AAACA	COSV57000056	COSM5399484	26214590	NA	fresh/frozen - NOS	NA	NA
ITPR1	chr3	4775422	4775426	5	+	4775424	A	G	ITPR1	Gastric cancer	stomach	carcinoma	Substitution - coding silent	103838975	c.6117A>G	p.G2039=	GGACC	COSV56983967	COSM4118151	NA	541	NS	NA	NA
ITPR2	chr12	26580127	26580131	5	-	26580129	A	G	ITPR2	Colorectal cancer	large_intestine	carcinoma	Substitution - coding silent	115191851	c.4407A>G	p.K1469=	AAACA	COSV67263941	COSM3753114	NA	646	NS	rs2230375	NA
ITPR2	chr12	26556287	26556291	5	-	26556289	A	G	ITPR2	Lung cancer	lung	carcinoma	Substitution - coding silent	115193185	c.4908A>G	p.E1636=	GAACT	COSV67270468	COSM692675	NA	418	fresh/frozen - NOS	NA	NA
ITPR2	chr12	26476964	26476968	5	-	26476966	A	G	ITPR2	Urinary tract cancer	urinary_tract	carcinoma	Substitution - coding silent	115209815	c.6165A>G	p.R2055=	AGACA	COSV67276638	COSM7092494	NA	413	NS	NA	NA
ITPRID2	chr2	181922302	181922306	5	+	181922304	A	G	ITPRID2	Liver cancer	liver	other	Substitution - coding silent	128929135	c.3567A>G	p.G1189=	GGACC	COSV57475118	COSM6242829	NA	660	NS	NA	NA
ITPRID2	chr2	181919342	181919346	5	+	181919344	A	G	ITPRID2	Gastric cancer	stomach	carcinoma	Substitution - coding silent	128923911	c.3042A>G	p.E1014=	GAACT	COSV57473266	COSM5058497	25042771	NA	surgery fresh/frozen	NA	NA
ITSN1	chr21	33767798	33767802	5	+	33767800	A	G	ITSN1	Colorectal cancer	large_intestine	carcinoma	Substitution - coding silent	115150304	c.1014A>G	p.E338=	GAACA	COSV66082821	COSM5454885	NA	646	NS	NA	NA
ITSN1	chr21	33767780	33767784	5	+	33767782	A	G	ITSN1	Lung cancer	lung	carcinoma	Substitution - coding silent	115135519	c.996A>G	p.E332=	GAACC	COSV66080895	COSM725238	NA	418	fresh/frozen - NOS	NA	NA
ITSN2	chr2	24302013	24302017	5	-	24302015	A	C	ITSN2	Kidney cancer	kidney	carcinoma	Substitution - coding silent	112641834	c.945A>C	p.G315=	GGACA	COSV61946889	COSM477202	NA	416	fresh/frozen - NOS	NA	NA
ITSN2	chr2	24271876	24271880	5	-	24271878	A	G	ITSN2	Lung cancer	lung	carcinoma	Substitution - coding silent	112638690	c.2145A>G	p.K715=	AAACA	COSV61944576	COSM6157775	NA	417	NS	NA	NA
IVL	chr1	152910578	152910582	5	+	152910580	A	G	IVL	Biliary tract carcinoma	biliary_tract	carcinoma	Substitution - coding silent	110893713	c.783A>G	p.G261=	GGACA	COSV64216023	COSM423932	NA	658	NS	NA	NA
IVL	chr1	152911109	152911113	5	+	152911111	A	G	IVL	Colorectal cancer	large_intestine	carcinoma	Substitution - coding silent	110896654	c.1314A>G	p.G438=	GGACA	COSV64217199	COSM4638115	24755471	NA	cell-line	NA	NA
IVL	chr1	152911349	152911353	5	+	152911351	A	G	IVL	Pancreatic cancer	pancreas	carcinoma	Substitution - coding silent	110896895	c.1554A>G	p.G518=	GGACA	COSV64217403	COSM3385194	NA	328	fresh/frozen - NOS	NA	NA
IVL	chr1	152910656	152910660	5	+	152910658	A	G	IVL	Skin cancer	skin	carcinoma	Substitution - coding silent	110894854	c.861A>G	p.E287=	GAACA	COSV64216613	COSM5033561	NA	656	NS	NA	NA
JADE1	chr4	128849137	128849141	5	+	128849139	A	G	JADE1	Endometrial carcinoma	endometrium	carcinoma	Substitution - coding silent	99350340	c.456A>G	p.E152=	GAACT	COSV56905116	COSM1051177	NA	419	fresh/frozen - NOS	NA	NA
JADE2	chr5	134578757	134578761	5	+	134578759	A	G	JADE2	Colorectal cancer	large_intestine	carcinoma	Substitution - coding silent	101450419	c.1947A>G	p.K649=	AAACC	COSV50937690	COSM7262893	NA	646	NS	NA	NA
JAG2	chr14	105155610	105155614	5	-	105155612	A	G	JAG2	Colorectal cancer	large_intestine	carcinoma	Substitution - coding silent	106659965	c.738A>G	p.K246=	AAACA	COSV59312119	COSM5475758	NA	646	NS	NA	NA
JAGN1	chr3	9893147	9893151	5	+	9893149	A	T	JAGN1	Colorectal cancer	large_intestine	carcinoma	Substitution - coding silent	104399672	c.324A>T	p.G108=	GGACT	COSV57061599	COSM6689280	27149842	NA	NS	NA	NA
JAK1	chr1	64869410	64869414	5	-	64869412	A	G	JAK1	Breast cancer	breast	carcinoma	Substitution - coding silent	108041655	c.546A>G	p.G182=	GGACA	COSV61087144	COSM5019905	28270497	NA	surgery fresh/frozen	rs11585932	NA
JAKMIP3	chr10	132164709	132164713	5	+	132164711	A	G	JAKMIP3	Lung cancer	lung	carcinoma	Substitution - coding silent	101617774	c.2460A>G	p.R820=	AGACA	COSV53826777	COSM683967	NA	418	fresh/frozen - NOS	NA	NA
JAKMIP3	chr10	132147985	132147989	5	+	132147987	A	G	JAKMIP3	Gastric cancer	stomach	carcinoma	Substitution - coding silent	101621129	c.1785A>G	p.R595=	AGACA	COSV106101668	COSM10120539	25583476	NA	surgery fresh/frozen	NA	NA
JCAD	chr10	30028574	30028578	5	-	30028576	A	G	JCAD	Colorectal cancer	large_intestine	carcinoma	Substitution - coding silent	115327732	c.1572A>G	p.G524=	GGACA	COSV100948091	COSM7545825	NA	376	NS	NA	NA
JCAD	chr10	30028529	30028533	5	-	30028531	A	G	JCAD	Urinary tract cancer	urinary_tract	carcinoma	Substitution - coding silent	115326205	c.1617A>G	p.R539=	AGACA	COSV64758242	COSM7173471	NA	413	NS	NA	NA
JHY	chr11	122934777	122934781	5	+	122934779	A	G	JHY	Breast cancer	breast	carcinoma	Substitution - coding silent	99497180	c.1338A>G	p.K446=	AAACA	COSV57075527	COSM6351892	NA	669	NS	rs34653644	rs34653644
JMJD1C	chr10	63207899	63207903	5	-	63207901	A	G	JMJD1C	Glioma	central_nervous_system	glioma	Substitution - coding silent	119037228	c.3768A>G	p.E1256=	GAACC	COSV59516264	COSM4693840	28263318	NA	surgery fresh/frozen	NA	NA
JMJD1C	chr10	63194336	63194340	5	-	63194338	A	G	JMJD1C	Others	small_intestine	carcinoma	Substitution - coding silent	119042273	c.5682A>G	p.G1894=	GGACA	COSV105236921	COSM9624273	26804919	NA	surgery fresh/frozen	NA	NA
JMY	chr5	79314572	79314576	5	+	79314574	A	G	JMY	Upper aerodigestive tract cancer	upper_aerodigestive_tract	carcinoma	Substitution - coding silent	123083428	c.2382A>G	p.E794=	GAACC	COSV101268072	COSM8363487	NA	627	NS	NA	NA
JUNB	chr19	12792801	12792805	5	+	12792803	A	G	JUNB	Colorectal cancer	large_intestine	carcinoma	Substitution - coding silent	103876918	c.1032A>G	p.G344=	GGACA	COSV56878845	COSM2816548	24755471	NA	cell-line	NA	NA
KAAG1	chr6	24357862	24357866	5	+	24357864	A	G	KAAG1	Colorectal cancer	large_intestine	carcinoma	Substitution - coding silent	101535605	c.225A>G	p.K75=	AAACT	COSV99219719	COSM7593381	NA	376	NS	NA	NA
KANK1	chr9	713305	713309	5	+	713307	A	G	KANK1	Breast cancer	breast	carcinoma	Substitution - coding silent	172261703	c.2541A>G	p.E847=	GAACT	COSV63211930	COSM5796691	NA	652	NS	rs4742277	rs4742277
KANK1	chr9	711763	711767	5	+	711765	A	G	KANK1	Others	parathyroid	adenoma	Substitution - coding silent	172263154	c.999A>G	p.E333=	GAACA	COSV63213590	COSM1237185	22855342	NA	NS	NA	NA
KANK4	chr1	62266811	62266815	5	-	62266813	A	G	KANK4	Colorectal cancer	large_intestine	carcinoma	Substitution - coding silent	113681431	c.2238A>G	p.K746=	AAACC	COSV58092583	COSM6690031	27149842	NA	NS	NA	NA
KANSL1	chr17	46171044	46171048	5	-	46171046	A	G	KANSL1	Kidney cancer	kidney	carcinoma	Substitution - coding silent	130917560	c.1098A>G	p.G366=	GGACT	COSV52275225	COSM472914	NA	416	fresh/frozen - NOS	NA	NA
KANSL1L	chr2	210153750	210153754	5	-	210153752	A	G	KANSL1L	Glioma	central_nervous_system	glioma	Substitution - coding silent	100488889	c.831A>G	p.E277=	GAACC	COSV99910750	COSM9193143	28263318	NA	surgery fresh/frozen	NA	NA
KANSL2	chr12	48681559	48681563	5	-	48681561	A	G	KANSL2	Colorectal cancer	large_intestine	carcinoma	Substitution - coding silent	126858317	c.72A>G	p.E24=	GAACC	COSV100771071	COSM7531138	22810696	375	NS	NA	NA
KAT6A	chr8	41932848	41932852	5	-	41932850	A	C	KAT6A	Endometrial carcinoma	endometrium	carcinoma	Substitution - coding silent	120738970	c.5370A>C	p.G1790=	GGACT	COSV55903331	COSM1099899	NA	419	fresh/frozen - NOS	NA	NA
KAT6A	chr8	42048829	42048833	5	-	42048831	A	G	KAT6A	Others	soft_tissue	haemangioblastoma	Substitution - coding silent	120729232	c.147A>G	p.E49=	GAACA	COSV55902007	COSM5020539	25589003	NA	fixed - NOS	NA	NA
KAT6B	chr10	74843107	74843111	5	+	74843109	A	G	KAT6B	Colorectal cancer	large_intestine	carcinoma	Substitution - coding silent	104215712	c.252A>G	p.K84=	AAACC	COSV54751715	COSM7274221	NA	646	NS	NA	NA
KATNBL1	chr15	34152965	34152969	5	-	34152967	A	G	KATNBL1	Blood cancer	haematopoietic_and_lymphoid_tissue	lymphoid_neoplasm	Substitution - coding silent	98415784	c.261A>G	p.K87=	AAACA	COSV104559189	COSM9310300	26551670	NA	blood-bone marrow	NA	NA
KCNAB2	chr1	6098494	6098498	5	+	6098496	A	G	KCNAB2	Skin cancer	skin	malignant_melanoma	Substitution - coding silent	113924137	c.1170A>G	p.K390=	AAACT	COSV51237007	COSM3491436	NA	540	NS	NA	NA
KCNB2	chr8	72568098	72568102	5	+	72568100	A	G	KCNB2	Urinary tract cancer	urinary_tract	carcinoma	Substitution - coding silent	151369496	c.366A>G	p.E122=	GAACT	COSV73051009	COSM422067	NA	413	fresh/frozen - NOS	NA	NA
KCNB2	chr8	72936028	72936032	5	+	72936030	A	G	KCNB2	Urinary tract cancer	urinary_tract	carcinoma	Substitution - coding silent	151394962	c.675A>G	p.G225=	GGACA	COSV73048846	COSM1314191	NA	413	fresh/frozen - NOS	NA	NA
KCND2	chr7	120274984	120274988	5	+	120274986	A	G	KCND2	Endometrial carcinoma	endometrium	carcinoma	Substitution - coding silent	105959428	c.354A>G	p.E118=	GAACT	COSV58579099	COSM1084520	NA	419	fresh/frozen - NOS	NA	NA
KCNH7	chr2	162435329	162435333	5	-	162435331	A	C	KCNH7	Others	central_nervous_system	primitive_neuroectodermal_tumour-medulloblastoma	Substitution - coding silent	107131126	c.1821A>C	p.G607=	GGACC	COSV59808598	COSM3764815	NA	379	NS	NA	NA
KCNJ15	chr21	38300303	38300307	5	+	38300305	A	G	KCNJ15	Endometrial carcinoma	endometrium	carcinoma	Substitution - coding silent	108802274	c.1044A>G	p.K348=	AAACA	COSV100154221	COSM9017308	NA	419	NS	NA	NA
KCNJ3	chr2	154855050	154855054	5	+	154855052	A	G	KCNJ3	Endometrial carcinoma	endometrium	carcinoma	Substitution - coding silent	102799033	c.1245A>G	p.K415=	AAACT	COSV54538286	COSM1007963	NA	419	fresh/frozen - NOS	NA	NA
KCNK13	chr14	90184626	90184630	5	+	90184628	A	G	KCNK13	Liver cancer	liver	other	Substitution - coding silent	100885067	c.852A>G	p.K284=	AAACA	COSV56415997	COSM7202834	NA	323	NS	NA	NA
KCNN2	chr5	114404648	114404652	5	+	114404650	A	G	KCNN2	Upper aerodigestive tract cancer	upper_aerodigestive_tract	carcinoma	Substitution - coding silent	145977604	c.795A>G	p.R265=	AGACT	COSV53282834	COSM2991594	27693639	NA	short-term culture	NA	NA
KCNN3	chr1	154869150	154869154	5	-	154869152	A	G	KCNN3	Colorectal cancer	large_intestine	carcinoma	Substitution - coding silent	172059473	c.813A>G	p.G271=	GGACA	COSV55229099	COSM5477634	NA	646	NS	NA	NA
KCNT2	chr1	196258322	196258326	5	-	196258324	A	G	KCNT2	Gastric cancer	stomach	carcinoma	Substitution - coding silent	102425177	c.3081A>G	p.K1027=	AAACA	COSV54093084	COSM4026454	NA	541	NS	NA	NA
KDELC1	chr13	102798561	102798565	5	-	102798563	A	G	KDELC1	Breast cancer	breast	carcinoma	Substitution - coding silent	117230151	c.108A>G	p.G36=	GGACC	COSV57280688	COSM6194775	28153863	NA	surgery-fixed	NA	NA
KDF1	chr1	26952015	26952019	5	-	26952017	A	T	KDF1_ENST00000616918	Gastric cancer	stomach	carcinoma	Substitution - coding silent	172008511	c.246A>T	p.G82=	GGACT	COSV105207158	COSM9817554	29703791	NA	organoid culture	NA	NA
KDM1B	chr6	18162884	18162888	5	+	18162886	A	G	KDM1B	Lung cancer	lung	carcinoma	Substitution - coding silent	100916385	c.267A>G	p.E89=	GAACA	COSV99924744	COSM8707305	NA	418	NS	NA	NA
KDM3A	chr2	86466685	86466689	5	+	86466687	A	G	KDM3A	Colorectal cancer	large_intestine	carcinoma	Substitution - coding silent	123066431	c.1323A>G	p.E441=	GAACA	COSV57219798	COSM6692323	27149842	NA	NS	NA	NA
KDM3A	chr2	86449891	86449895	5	+	86449893	A	G	KDM3A	Liver cancer	liver	carcinoma	Substitution - coding silent	123065169	c.273A>G	p.E91=	GAACA	COSV57219629	COSM4944009	NA	322	NS	NA	NA
KDM3B	chr5	138391700	138391704	5	+	138391702	A	G	KDM3B	Colorectal cancer	large_intestine	carcinoma	Substitution - coding silent	105609247	c.2070A>G	p.K690=	AAACC	COSV58693280	COSM3237309	24755471	NA	cell-line	NA	NA
KDM3B	chr5	138431551	138431555	5	+	138431553	A	G	KDM3B	Colorectal cancer	large_intestine	carcinoma	Substitution - coding silent	105615862	c.5199A>G	p.K1733=	AAACT	COSV58691435	COSM7289255	NA	646	NS	NA	NA
KDM5B	chr1	202767008	202767012	5	-	202767010	A	G	KDM5B	Colorectal cancer	large_intestine	carcinoma	Substitution - coding silent	109791702	c.627A>G	p.K209=	AAACC	COSV52509818	COSM6692590	27149842	NA	NS	NA	NA
KDM5B	chr1	202733828	202733832	5	-	202733830	A	G	KDM5B	Colorectal cancer	large_intestine	carcinoma	Substitution - coding silent	109789170	c.3588A>G	p.R1196=	AGACT	COSV105862671	COSM9941025	30239619	NA	surgery - NOS	NA	NA
KDM5B	chr1	202808196	202808200	5	-	202808198	A	G	KDM5B	Colorectal cancer	large_intestine	carcinoma	Substitution - coding silent	109786901	c.108A>G	p.E36=	GAACC	COSV52508875	COSM2213191	NA	670	organoid culture	NA	NA
KDM5B	chr1	202756476	202756480	5	-	202756478	A	G	KDM5B	Liver cancer	liver	carcinoma	Substitution - coding silent	109787552	c.1344A>G	p.R448=	AGACT	COSV52506243	COSM1626747	NA	322	fresh/frozen - NOS	NA	NA
KDM5C	chrX	53196740	53196744	5	-	53196742	A	G	KDM5C	Glioma	central_nervous_system	glioma	Substitution - coding silent	115463588	c.2925A>G	p.E975=	GAACT	COSV64763222	COSM6356664	NA	672	NS	NA	NA
KDM6A	chrX	45063602	45063606	5	+	45063604	A	G	KDM6A	Colorectal cancer	large_intestine	carcinoma	Substitution - coding silent	118732099	c.1710A>G	p.G570=	GGACC	COSV65037262	COSM6692652	27149842	NA	NS	NA	NA
KHDRBS3	chr8	135645081	135645085	5	+	135645083	A	G	KHDRBS3	Gastric cancer	stomach	carcinoma	Substitution - coding silent	110193264	c.915A>G	p.G305=	GGACA	COSV63420963	COSM3897040	NA	541	NS	NA	NA
KHSRP	chr19	6420123	6420127	5	-	6420125	A	G	KHSRP	Colorectal cancer	large_intestine	carcinoma	Substitution - coding silent	120037596	c.495A>G	p.E165=	GAACA	COSV67919252	COSM2727519	24755471	NA	cell-line	NA	NA
KIAA0232	chr4	6864169	6864173	5	+	6864171	A	G	KIAA0232	Liver cancer	liver	carcinoma	Substitution - coding silent	104287491	c.3789A>G	p.G1263=	GGACA	COSV100300607	COSM8407895	NA	628	NS	NA	NA
KIAA0355	chr19	34327529	34327533	5	+	34327531	A	G	KIAA0355	Colorectal cancer	large_intestine	carcinoma	Substitution - coding silent	102580376	c.816A>G	p.E272=	GAACT	COSV55098684	COSM6693182	27149842	NA	NS	NA	NA
KIAA0391	chr14	35123621	35123625	5	+	35123623	A	G	KIAA0391	Upper aerodigestive tract cancer	upper_aerodigestive_tract	carcinoma	Substitution - coding silent	155000945	c.378A>G	p.K126=	AAACT	COSV99156669	COSM8277814	NA	627	NS	NA	NA
KIAA0556	chr16	27677867	27677871	5	+	27677869	A	G	KIAA0556	Liver cancer	liver	carcinoma	Substitution - coding silent	102845044	c.681A>G	p.R227=	AGACA	COSV55172939	COSM4791040	NA	381	NS	NA	NA
KIAA0556	chr16	27699543	27699547	5	+	27699545	A	G	KIAA0556	Gastric cancer	stomach	carcinoma	Substitution - coding silent	102855753	c.1125A>G	p.G375=	GGACC	COSV55188916	COSM4059680	NA	541	NS	NA	NA
KIAA0753	chr17	6606885	6606889	5	-	6606887	A	G	KIAA0753	Biliary tract carcinoma	biliary_tract	carcinoma	Substitution - coding silent	110266973	c.1995A>G	p.R665=	AGACT	COSV105275026	COSM9624642	26804919	NA	surgery fresh/frozen	NA	NA
KIAA0753	chr17	6635096	6635100	5	-	6635098	A	G	KIAA0753	Colorectal cancer	large_intestine	carcinoma	Substitution - coding silent	110269715	c.6A>G	p.G2=	GGACC	COSV63817941	COSM4695367	25344691	NA	NS	NA	NA
KIAA0895	chr7	36334092	36334096	5	-	36334094	A	G	KIAA0895	Skin cancer	skin	malignant_melanoma	Substitution - coding silent	99971007	c.1068A>G	p.K356=	AAACA	COSV51713111	COSM5407427	26214590	NA	cell-line	NA	NA
KIAA1109	chr4	122209915	122209919	5	+	122209917	A	G	KIAA1109	Colorectal cancer	large_intestine	carcinoma	Substitution - coding silent	98641586	c.2031A>G	p.K677=	AAACA	COSV52687261	COSM4695495	27149842	NA	NS	NA	NA
KIAA1109	chr4	122362239	122362243	5	+	122362241	A	G	KIAA1109	Pancreatic cancer	pancreas	carcinoma	Substitution - coding silent	98642410	c.15012A>G	p.E5004=	GAACA	COSV52661806	COSM4121841	26804919	NA	surgery fresh/frozen	NA	NA
KIAA1109	chr4	122316834	122316838	5	+	122316836	A	G	KIAA1109	Gastric cancer	stomach	carcinoma	Substitution - coding silent	98660550	c.10644A>G	p.E3548=	GAACA	COSV99161202	COSM8162991	NA	541	NS	NA	NA
KIAA1109	chr4	122336907	122336911	5	+	122336909	A	G	KIAA1109	Gastric cancer	stomach	carcinoma	Substitution - coding silent	98652587	c.12039A>G	p.G4013=	GGACA	COSV52672159	COSM4121831	NA	541	NS	NA	NA
KIAA1211	chr4	56323418	56323422	5	+	56323420	A	G	KIAA1211	Prostate cancer	prostate	carcinoma	Substitution - coding silent	103332556	c.3231A>G	p.K1077=	AAACT	COSV51717885	COSM245238	22610119	NA	surgery fresh/frozen	NA	NA
KIAA1217	chr10	24545986	24545990	5	+	24545988	A	G	KIAA1217	Skin cancer	skin	malignant_melanoma	Substitution - coding silent	113732059	c.5496A>G	p.K1832=	AAACC	COSV104603486	COSM9348587	31320640	NA	surgery fresh/frozen	NA	NA
KIAA1257	chr3	128971388	128971392	5	-	128971390	A	G	KIAA1257	Endometrial carcinoma	endometrium	carcinoma	Substitution - coding silent	99716328	c.1065A>G	p.R355=	AGACA	COSV54046885	COSM1038020	NA	419	fresh/frozen - NOS	NA	NA
KIAA1549L	chr11	33543739	33543743	5	+	33543741	A	G	KIAA1549L	Endometrial carcinoma	endometrium	carcinoma	Substitution - coding silent	107013495	c.1287A>G	p.G429=	GGACA	COSV55771691	COSM926494	NA	419	fresh/frozen - NOS	NA	NA
KIAA1586	chr6	57053124	57053128	5	+	57053126	A	G	KIAA1586	Prostate cancer	prostate	carcinoma	Substitution - coding silent	116301979	c.627A>G	p.E209=	GAACA	COSV100875378	COSM9094002	NA	435	NS	NA	NA
KIAA1958	chr9	112659443	112659447	5	+	112659445	A	G	KIAA1958	Urinary tract cancer	urinary_tract	carcinoma	Substitution - coding silent	154287874	c.1611A>G	p.K537=	AAACT	COSV61728499	COSM7093327	NA	413	NS	NA	NA
KIAA2026	chr9	5929074	5929078	5	-	5929076	A	G	KIAA2026	Colorectal cancer	large_intestine	carcinoma	Substitution - coding silent	122216039	c.2466A>G	p.E822=	GAACC	COSV67355459	COSM294031	22810696	376	NS	NA	NA
KIAA2026	chr9	5921266	5921270	5	-	5921268	A	G	KIAA2026	Urinary tract cancer	urinary_tract	carcinoma	Substitution - coding silent	122219638	c.4728A>G	p.G1576=	GGACT	COSV67353613	COSM7109518	NA	413	NS	NA	NA
KIDINS220	chr2	8786331	8786335	5	-	8786333	A	G	KIDINS220	Ovary cancer	ovary	carcinoma	Substitution - coding silent	98503253	c.1812A>G	p.R604=	AGACT	COSV56759424	COSM81348	21720365	331	NS	NA	NA
KIF11	chr10	92609173	92609177	5	+	92609175	A	G	KIF11	Colorectal cancer	large_intestine	carcinoma	Substitution - coding silent	101221376	c.543A>G	p.R181=	AGACT	COSV53274317	COSM298463	22810696	376	NS	NA	NA
KIF11	chr10	92616806	92616810	5	+	92616808	A	G	KIF11	Colorectal cancer	large_intestine	carcinoma	Substitution - coding silent	101222711	c.1104A>G	p.K368=	AAACT	COSV53274335	COSM5457650	NA	646	NS	NA	NA
KIF11	chr10	92630248	92630252	5	+	92630250	A	G	KIF11	Skin cancer	skin	carcinoma	Substitution - coding silent	101222471	c.1380A>G	p.E460=	GAACT	COSV105022424	COSM9795229	26950094	NA	surgery fresh/frozen	NA	NA
KIF12	chr9	114097312	114097316	5	-	114097314	A	G	KIF12	Breast cancer	breast	carcinoma	Substitution - coding silent	116346422	c.219A>G	p.E73=	GAACT	COSV100936303	COSM7685400	NA	414	NS	NA	NA
KIF13A	chr6	17780731	17780735	5	-	17780733	A	G	KIF13A	Glioma	central_nervous_system	glioma	Substitution - coding silent	100494223	c.3843A>G	p.K1281=	AAACA	COSV52443396	COSM1076324	28263318	NA	surgery fresh/frozen	NA	NA
KIF13A	chr6	17805593	17805597	5	-	17805595	A	G	KIF13A	Skin cancer	skin	malignant_melanoma	Substitution - coding silent	100491214	c.2184A>G	p.E728=	GAACC	COSV52463289	COSM5404865	26214590	NA	fresh/frozen - NOS	NA	NA
KIF13A	chr6	17856035	17856039	5	-	17856037	A	T	KIF13A	Gastric cancer	stomach	carcinoma	Substitution - coding silent	100498601	c.306A>T	p.G102=	GGACA	COSV99433811	COSM8534560	NA	683	NS	NA	NA
KIF13A	chr6	17808898	17808902	5	-	17808900	A	G	KIF13A	Upper aerodigestive tract cancer	upper_aerodigestive_tract	carcinoma	Substitution - coding silent	100501941	c.2031A>G	p.K677=	AAACT	COSV99434511	COSM8316183	NA	627	NS	NA	NA
KIF14	chr1	200600392	200600396	5	-	200600394	A	G	KIF14	Gastric cancer	stomach	carcinoma	Substitution - coding silent	110042844	c.2262A>G	p.K754=	AAACT	COSV66264405	COSM5052952	25042771	NA	surgery fresh/frozen	NA	NA
KIF14	chr1	200593695	200593699	5	-	200593697	A	G	KIF14	Gastric cancer	stomach	carcinoma	Substitution - coding silent	110041664	c.2622A>G	p.K874=	AAACA	COSV66260530	COSM4026778	NA	541	NS	NA	NA
KIF15	chr3	44838344	44838348	5	+	44838346	A	G	KIF15	Endometrial carcinoma	endometrium	carcinoma	Substitution - coding silent	106305424	c.3243A>G	p.K1081=	AAACA	COSV100393283	COSM8964720	NA	419	NS	NA	NA
KIF15	chr3	44801969	44801973	5	+	44801971	A	G	KIF15	Blood cancer	haematopoietic_and_lymphoid_tissue	lymphoid_neoplasm	Substitution - coding silent	106308459	c.1506A>G	p.E502=	GAACA	COSV106096187	COSM10092203	26466571	NA	blood-bone marrow	NA	NA
KIF16B	chr20	16379399	16379403	5	-	16379401	A	G	KIF16B	Glioma	central_nervous_system	glioma	Substitution - coding silent	124161695	c.2601A>G	p.E867=	GAACA	COSV100734666	COSM9193493	28263318	NA	surgery fresh/frozen	NA	NA
KIF16B	chr20	16512886	16512890	5	-	16512888	A	G	KIF16B	Blood cancer	haematopoietic_and_lymphoid_tissue	haematopoietic_neoplasm	Substitution - coding silent	124160788	c.384A>G	p.G128=	GGACT	COSV61705478	COSM5426717	NA	544	blood-bone marrow	rs6135775	NA
KIF16B	chr20	16379429	16379433	5	-	16379431	A	G	KIF16B	Liver cancer	liver	carcinoma	Substitution - coding silent	124161208	c.2571A>G	p.E857=	GAACA	COSV61709409	COSM4941643	NA	628	NS	NA	NA
KIF16B	chr20	16273338	16273342	5	-	16273340	A	T	KIF16B_ENST00000354981	Liver cancer	liver	other	Substitution - coding silent	112286873	c.3867A>T	p.G1289=	GGACT	COSV61712644	COSM5819827	NA	660	NS	NA	NA
KIF18A	chr11	28097673	28097677	5	-	28097675	A	G	KIF18A	Endometrial carcinoma	endometrium	carcinoma	Substitution - coding silent	101163866	c.273A>G	p.E91=	GAACA	COSV54181483	COSM926171	NA	419	fresh/frozen - NOS	NA	NA
KIF19	chr17	74354428	74354432	5	+	74354430	A	G	KIF19	Colorectal cancer	large_intestine	carcinoma	Substitution - coding silent	118840368	c.2577A>G	p.G859=	GGACA	COSV63429075	COSM5462695	NA	646	NS	NA	NA
KIF1B	chr1	10363305	10363309	5	+	10363307	A	G	KIF1B	Gastric cancer	stomach	carcinoma	Substitution - coding silent	102567883	c.4191A>G	p.E1397=	GAACT	COSV55809534	COSM4020060	NA	541	NS	NA	NA
KIF20B	chr10	89743901	89743905	5	+	89743903	A	G	KIF20B	Others	adrenal_gland	adrenal_cortical_adenoma	Substitution - coding silent	115765439	c.4011A>G	p.K1337=	AAACA	COSV53304403	COSM1717691	21311022	NA	surgery fresh/frozen	rs1126480	rs1126480
KIF20B	chr10	89738559	89738563	5	+	89738561	A	G	KIF20B	Blood cancer	haematopoietic_and_lymphoid_tissue	haematopoietic_neoplasm	Substitution - coding silent	115765432	c.3720A>G	p.K1240=	AAACA	COSV53304387	COSM3752046	NA	544	blood-bone marrow	rs1886998	rs1886998
KIF20B	chr10	89738085	89738089	5	+	89738087	A	G	KIF20B	Liver cancer	liver	other	Substitution - coding silent	115769799	c.3246A>G	p.E1082=	GAACA	COSV53317051	COSM7309568	NA	660	NS	NA	NA
KIF21A	chr12	39369820	39369824	5	-	39369822	A	G	KIF21A	Breast cancer	breast	carcinoma	Substitution - coding silent	110282165	c.357A>G	p.K119=	AAACA	COSV100735168	COSM7697220	NA	414	NS	NA	NA
KIF21A	chr12	39332374	39332378	5	-	39332376	A	G	KIF21A	Colorectal cancer	large_intestine	carcinoma	Substitution - coding silent	110298832	c.2889A>G	p.K963=	AAACT	COSV62768490	COSM81351	NA	375	NS	NA	NA
KIF21A	chr12	39366351	39366355	5	-	39366353	A	G	KIF21A	Liver cancer	liver	carcinoma	Substitution - coding silent	110290879	c.900A>G	p.G300=	GGACT	COSV62779389	COSM3739626	NA	322	NS	NA	NA
KIF21A	chr12	39304909	39304913	5	-	39304911	A	G	KIF21A	Others	oesophagus	carcinoma	Substitution - coding silent	110291935	c.4470A>G	p.G1490=	GGACA	COSV62770393	COSM4427089	25151357	NA	surgery fresh/frozen	NA	NA
KIF2A	chr5	62352626	62352630	5	+	62352628	A	G	KIF2A	Endometrial carcinoma	endometrium	carcinoma	Substitution - coding silent	123809649	c.375A>G	p.E125=	GAACA	COSV66945893	COSM6997141	NA	419	NS	NA	NA
KIF2A	chr5	62363292	62363296	5	+	62363294	A	G	KIF2A	Liver cancer	liver	carcinoma	Substitution - coding silent	123813506	c.1236A>G	p.K412=	AAACT	COSV66944569	COSM4938948	NA	628	NS	NA	NA
KIF3B	chr20	32316272	32316276	5	+	32316274	A	G	KIF3B	Skin cancer	skin	carcinoma	Substitution - coding silent	116307104	c.1461A>G	p.E487=	GAACA	COSV65228676	COSM4451876	25303977	NA	surgery fresh/frozen	NA	NA
KIF7	chr15	89647017	89647021	5	-	89647019	A	G	KIF7	Endometrial carcinoma	endometrium	carcinoma	Substitution - coding silent	120579710	c.1599A>G	p.E533=	GAACT	COSV101067947	COSM8919030	NA	419	NS	NA	NA
KIFC1	chr6	33405242	33405246	5	+	33405244	A	G	KIFC1	Lung cancer	lung	carcinoma	Substitution - coding silent	130570863	c.1149A>G	p.G383=	GGACA	COSV100997151	COSM7734555	NA	417	NS	NA	NA
KIN	chr10	7780281	7780285	5	-	7780283	A	G	KIN	Lung cancer	lung	carcinoma	Substitution - coding silent	118783938	c.234A>G	p.E78=	GAACT	COSV65431325	COSM7231441	NA	583	NS	NA	NA
KIZ	chr20	21126199	21126203	5	+	21126201	A	G	KIZ_ENST00000619574	Endometrial carcinoma	endometrium	carcinoma	Substitution - coding silent	169741418	c.165A>G	p.G55=	GGACA	COSV55684193	COSN24416429	NA	677	NS	NA	NA
KLB	chr4	39448345	39448349	5	+	39448347	A	G	KLB	Colorectal cancer	large_intestine	carcinoma	Substitution - coding silent	98965449	c.2796A>G	p.K932=	AAACT	COSV57302857	COSM2846700	24755471	NA	cell-line	NA	NA
KLC3	chr19	45346649	45346653	5	+	45346651	A	G	KLC3	Colorectal cancer	large_intestine	carcinoma	Substitution - coding silent	120341919	c.366A>G	p.E122=	GAACT	COSV67272196	COSM1394587	NA	646	NS	rs9749618	rs9749618
KLF15	chr3	126352039	126352043	5	-	126352041	A	C	KLF15	Skin cancer	skin	carcinoma	Substitution - coding silent	98809413	c.882A>C	p.G294=	GGACC	COSV56180690	COSM5033998	NA	656	NS	NA	NA
KLHDC7A	chr1	18481573	18481577	5	+	18481575	A	G	KLHDC7A	Lung cancer	lung	carcinoma	Substitution - coding silent	119034728	c.594A>G	p.G198=	GGACT	COSV68768932	COSM7243987	NA	583	NS	rs7528572	rs7528572
KLHDC7A	chr1	18481555	18481559	5	+	18481557	A	G	KLHDC7A	Prostate cancer	prostate	carcinoma	Substitution - coding silent	119034550	c.576A>G	p.K192=	AAACC	COSV68769925	COSM5992829	26928463	NA	autopsy - NOS	NA	NA
KLHDC8B	chr3	49172896	49172900	5	+	49172898	A	T	KLHDC8B	Colorectal cancer	large_intestine	carcinoma	Substitution - coding silent	107710194	c.129A>T	p.G43=	GGACT	COSV100234087	COSM7591105	NA	376	NS	NA	NA
KLHL11	chr17	41854563	41854567	5	-	41854565	A	G	KLHL11	Endometrial carcinoma	endometrium	carcinoma	Substitution - coding silent	104593473	c.1302A>G	p.E434=	GAACA	COSV100044515	COSM8874581	NA	419	NS	NA	NA
KLHL11	chr17	41854485	41854489	5	-	41854487	A	G	KLHL11	Endometrial carcinoma	endometrium	carcinoma	Substitution - coding silent	104592095	c.1380A>G	p.G460=	GGACA	COSV59863092	COSM979353	NA	419	fresh/frozen - NOS	NA	NA
KLHL13	chrX	117909477	117909481	5	-	117909479	A	G	KLHL13	Blood cancer	haematopoietic_and_lymphoid_tissue	lymphoid_neoplasm	Substitution - coding silent	139089063	c.1197A>G	p.G399=	GGACA	COSV53248971	COSM5653427	26647218	NA	surgery-fixed	NA	NA
KLHL13	chrX	117945480	117945484	5	-	117945482	A	C	KLHL13	Gastric cancer	stomach	carcinoma	Substitution - coding silent	139090833	c.201A>C	p.G67=	GGACC	COSV53247585	COSM4106062	NA	541	NS	NA	NA
KLHL15	chrX	23988897	23988901	5	-	23988899	A	G	KLHL15	Gastric cancer	stomach	carcinoma	Substitution - coding silent	108267082	c.837A>G	p.K279=	AAACC	COSV100044382	COSM8181888	NA	541	NS	NA	NA
KLHL18	chr3	47343816	47343820	5	+	47343818	A	G	KLHL18	Colorectal cancer	large_intestine	carcinoma	Substitution - coding silent	100755842	c.1602A>G	p.G534=	GGACA	COSV51745984	COSM4696477	25344691	NA	NS	NA	NA
KLHL20	chr1	173733783	173733787	5	+	173733785	A	G	KLHL20	Colorectal cancer	large_intestine	carcinoma	Substitution - coding silent	100692871	c.96A>G	p.K32=	AAACT	COSV52942548	COSM2075619	NA	670	organoid culture	NA	NA
KLHL24	chr3	183672407	183672411	5	+	183672409	A	T	KLHL24	Lung cancer	lung	carcinoma	Substitution - coding silent	133222736	c.1527A>T	p.G509=	GGACT	COSV54426628	COSM3945198	NA	583	NS	NA	NA
KLHL24	chr3	183651089	183651093	5	+	183651091	A	G	KLHL24	Gastric cancer	stomach	carcinoma	Substitution - coding silent	133224242	c.735A>G	p.R245=	AGACC	COSV54428515	COSM5059525	25042771	NA	surgery fresh/frozen	NA	NA
KLK1	chr19	50819927	50819931	5	-	50819929	A	C	KLK1	Endometrial carcinoma	endometrium	carcinoma	Substitution - coding silent	104013472	c.603A>C	p.G201=	GGACA	COSV56828402	COSM999823	NA	419	fresh/frozen - NOS	NA	NA
KLRC2	chr12	10435880	10435884	5	-	10435882	A	G	KLRC2	Lung cancer	lung	carcinoma	Substitution - coding silent	116837906	c.105A>G	p.E35=	GAACA	COSV67900798	COSM6071121	NA	417	fresh/frozen - NOS	NA	NA
KMT2A	chr11	118504278	118504282	5	+	118504280	A	G	KMT2A	Endometrial carcinoma	endometrium	carcinoma	Substitution - coding silent	157709913	c.8388A>G	p.G2796=	GGACA	COSV63285441	COSM923597	NA	419	fresh/frozen - NOS	NA	NA
KMT2A	chr11	118503888	118503892	5	+	118503890	A	G	KMT2A	Colorectal cancer	large_intestine	carcinoma	Substitution - coding silent	157722582	c.7998A>G	p.G2666=	GGACA	COSV63281816	COSM282815	22810696	376	NS	NA	NA
KMT2A	chr11	118503147	118503151	5	+	118503149	A	G	KMT2A	Pancreatic cancer	pancreas	carcinoma	Substitution - coding silent	157724696	c.7257A>G	p.E2419=	GAACA	COSV63282229	COSM5032099	NA	382	NS	NA	NA
KMT2C	chr7	152247903	152247907	5	-	152247905	A	G	KMT2C	Glioma	central_nervous_system	glioma	Substitution - coding silent	98756590	c.2529A>G	p.K843=	AAACA	COSV51420719	COSM3304425	NA	329	NS	NA	NA
KMT2C	chr7	152162838	152162842	5	-	152162840	A	G	KMT2C	Endometrial carcinoma	endometrium	carcinoma	Substitution - coding silent	98810112	c.10737A>G	p.G3579=	GGACA	COSV51342482	COSM1087543	NA	419	fresh/frozen - NOS	NA	NA
KMT2C	chr7	152180712	152180716	5	-	152180714	A	G	KMT2C	Colorectal cancer	large_intestine	carcinoma	Substitution - coding silent	98828448	c.7146A>G	p.R2382=	AGACA	COSV51470614	COSM4643149	24755471	NA	cell-line	NA	NA
KMT2C	chr7	152181084	152181088	5	-	152181086	A	G	KMT2C	Colorectal cancer	large_intestine	carcinoma	Substitution - coding silent	98722181	c.6774A>G	p.G2258=	GGACC	COSV51475813	COSM5009124	24951259	NA	fresh/frozen - NOS	NA	NA
KMT2C	chr7	152179882	152179886	5	-	152179884	A	T	KMT2C	Colorectal cancer	large_intestine	carcinoma	Substitution - coding silent	98717172	c.7392A>T	p.G2464=	GGACC	COSV51456227	COSM4702499	27149842	NA	NS	NA	NA
KMT2C	chr7	152163174	152163178	5	-	152163176	A	G	KMT2C	Colorectal cancer	large_intestine	carcinoma	Substitution - coding silent	98762366	c.10401A>G	p.G3467=	GGACC	COSV100064444	COSM7521903	NA	375	NS	NA	NA
KMT2C	chr7	152167147	152167151	5	-	152167149	A	G	KMT2C	Colorectal cancer	large_intestine	carcinoma	Substitution - coding silent	98753864	c.9747A>G	p.E3249=	GAACA	COSV100075231	COSM7565724	NA	376	NS	NA	NA
KMT2C	chr7	152177684	152177688	5	-	152177686	A	G	KMT2C	Colorectal cancer	large_intestine	carcinoma	Substitution - coding silent	98801453	c.7767A>G	p.R2589=	AGACA	COSV100071855	COSM7549015	NA	376	NS	NA	NA
KMT2C	chr7	152181018	152181022	5	-	152181020	A	G	KMT2C	Colorectal cancer	large_intestine	carcinoma	Substitution - coding silent	98801465	c.6840A>G	p.G2280=	GGACC	COSV51430821	COSM1449427	NA	376	NS	NA	NA
KMT2C	chr7	152248437	152248441	5	-	152248439	A	G	KMT2C	Liver cancer	liver	carcinoma	Substitution - coding silent	98721672	c.1995A>G	p.E665=	GAACA	COSV51461369	COSM3745633	NA	322	NS	NA	NA
KMT2C	chr7	152273728	152273732	5	-	152273730	A	G	KMT2C	Others	meninges	meningioma	Substitution - coding silent	98805812	c.987A>G	p.E329=	GAACA	COSV51526363	COSM3304629	28713588	NA	surgery - NOS	NA	NA
KMT2C	chr7	152311866	152311870	5	-	152311868	A	G	KMT2C	Urinary tract cancer	urinary_tract	carcinoma	Substitution - coding silent	98707366	c.669A>G	p.K223=	AAACT	COSV105087552	COSM9580542	29180607	NA	surgery-fixed	NA	NA
KMT2D	chr12	49042639	49042643	5	-	49042641	A	G	KMT2D	Colorectal cancer	large_intestine	carcinoma	Substitution - coding silent	103693751	c.5787A>G	p.G1929=	GGACT	COSV56469699	COSM5361961	25957691	NA	NS	NA	NA
KMT2D	chr12	49055281	49055285	5	-	49055283	A	G	KMT2D	Colorectal cancer	large_intestine	carcinoma	Substitution - coding silent	103692556	c.42A>G	p.E14=	GAACC	COSV56481411	COSM6697446	27149842	NA	NS	NA	NA
KMT2D	chr12	49039788	49039792	5	-	49039790	A	G	KMT2D	Liver cancer	liver	carcinoma	Substitution - coding silent	103715791	c.7980A>G	p.E2660=	GAACT	COSV56443506	COSM1606205	NA	323	fresh/frozen - NOS	NA	NA
KMT2E	chr7	105112557	105112561	5	+	105112559	A	G	KMT2E	Glioma	central_nervous_system	glioma	Substitution - coding silent	107692270	c.4803A>G	p.G1601=	GGACA	COSV99996576	COSM7472286	NA	329	NS	NA	NA
KMT2E	chr7	105107422	105107426	5	+	105107424	A	G	KMT2E	Endometrial carcinoma	endometrium	carcinoma	Substitution - coding silent	107693791	c.2967A>G	p.E989=	GAACT	COSV99995950	COSM8980492	NA	419	NS	NA	NA
KMT2E	chr7	105112992	105112996	5	+	105112994	A	G	KMT2E	Colorectal cancer	large_intestine	carcinoma	Substitution - coding silent	107699702	c.5238A>G	p.G1746=	GGACC	COSV57569088	COSM6697515	27149842	NA	NS	NA	NA
KMT2E	chr7	105110590	105110594	5	+	105110592	A	G	KMT2E	Colorectal cancer	large_intestine	carcinoma	Substitution - coding silent	107689618	c.3960A>G	p.E1320=	GAACT	COSV105856282	COSM9981120	33262464	NA	surgery - NOS	NA	NA
KMT2E	chr7	105113259	105113263	5	+	105113261	A	C	KMT2E	Colorectal cancer	large_intestine	carcinoma	Substitution - coding silent	107698571	c.5505A>C	p.G1835=	GGACA	COSV57572281	COSM1447022	NA	376	NS	NA	NA
KMT5B	chr11	68167143	68167147	5	-	68167145	A	G	KMT5B	Colorectal cancer	large_intestine	carcinoma	Substitution - coding silent	105188114	c.1011A>G	p.G337=	GGACT	COSV58567606	COSM2042552	24755471	NA	cell-line	NA	NA
KMT5C	chr19	55341964	55341968	5	+	55341966	A	G	KMT5C	Endometrial carcinoma	endometrium	carcinoma	Substitution - coding silent	102778612	c.30A>G	p.E10=	GAACT	COSV55318380	COSM1001481	NA	419	fresh/frozen - NOS	NA	NA
KNL1	chr15	40624327	40624331	5	+	40624329	A	G	KNL1	Lung cancer	lung	carcinoma	Substitution - coding silent	107931914	c.4143A>G	p.G1381=	GGACA	COSV61153314	COSM6538268	27923066	NA	surgery fresh/frozen	NA	NA
KNL1	chr15	40621363	40621367	5	+	40621365	A	G	KNL1	Pancreatic cancer	pancreas	carcinoma	Substitution - coding silent	107934874	c.1179A>G	p.K393=	AAACA	COSV105255490	COSM9617327	26804919	NA	surgery fresh/frozen	NA	NA
KNL1	chr15	40621957	40621961	5	+	40621959	A	G	KNL1	Others	thyroid	carcinoma	Substitution - coding silent	107923515	c.1773A>G	p.E591=	GAACT	COSV61155329	COSM7255443	NA	589	NS	NA	NA
KNTC1	chr12	122584387	122584391	5	+	122584389	A	G	KNTC1	Blood cancer	haematopoietic_and_lymphoid_tissue	lymphoid_neoplasm	Substitution - coding silent	108429703	c.3375A>G	p.G1125=	GGACT	COSV61083843	COSM5005854	25790293	NA	NS	NA	NA
KNTC1	chr12	122602834	122602838	5	+	122602836	A	G	KNTC1	Upper aerodigestive tract cancer	upper_aerodigestive_tract	carcinoma	Substitution - coding silent	108431734	c.4833A>G	p.E1611=	GAACT	COSV100338656	COSM8353006	NA	627	NS	NA	NA
KPNA3	chr13	49722539	49722543	5	-	49722541	A	G	KPNA3	Gastric cancer	stomach	carcinoma	Substitution - coding silent	103107778	c.492A>G	p.R164=	AGACT	COSV55503105	COSM6198496	NA	371	NS	NA	NA
KPNA6	chr1	32169907	32169911	5	+	32169909	A	G	KPNA6	Gastric cancer	stomach	carcinoma	Substitution - coding silent	113843241	c.1272A>G	p.K424=	AAACC	COSV65360311	COSM4031449	NA	541	NS	NA	NA
KRAS	chr12	25225768	25225772	5	-	25225770	A	G	KRAS	Others	soft_tissue	sarcoma	Substitution - coding silent	103067957	c.294A>G	p.E98=	GAACA	COSV99795703	COSM8450901	NA	635	NS	NA	NA
KRCC1	chr2	88028163	88028167	5	-	88028165	A	G	KRCC1	Colorectal cancer	large_intestine	carcinoma	Substitution - coding silent	108061725	c.399A>G	p.E133=	GAACA	COSV61251317	COSM3695630	NA	376	NS	NA	NA
KRI1	chr19	10559865	10559869	5	-	10559867	A	G	KRI1	Gastric cancer	stomach	carcinoma	Substitution - coding silent	104347987	c.888A>G	p.K296=	AAACA	COSV100469637	COSM8523002	NA	683	NS	NA	NA
KRR1	chr12	75508404	75508408	5	-	75508406	A	G	KRR1	Blood cancer	haematopoietic_and_lymphoid_tissue	haematopoietic_neoplasm	Substitution - coding silent	99896943	c.126A>G	p.E42=	GAACC	COSV56991213	COSM4418311	NA	544	blood-bone marrow	rs3782225	NA
KRT17	chr17	41621081	41621085	5	-	41621083	A	G	KRT17	Pancreatic cancer	pancreas	carcinoma	Substitution - coding silent	107830993	c.843A>G	p.E281=	GAACT	COSV105138694	COSM9625037	26804919	NA	surgery fresh/frozen	NA	NA
KRT222	chr17	40661977	40661981	5	-	40661979	A	G	KRT222	Pancreatic cancer	pancreas	carcinoma	Substitution - coding silent	119370354	c.162A>G	p.E54=	GAACT	COSV67497890	COSM3378178	NA	382	NS	NA	NA
KRT6A	chr12	52492692	52492696	5	-	52492694	A	G	KRT6A	Blood cancer	haematopoietic_and_lymphoid_tissue	haematopoietic_neoplasm	Substitution - coding silent	105512513	c.495A>G	p.E165=	GAACA	COSV58105207	COSM3753351	NA	544	blood-bone marrow	rs376545	NA
KSR2	chr12	117761104	117761108	5	-	117761106	A	G	KSR2	Liver cancer	liver	other	Substitution - coding silent	125387950	c.804A>G	p.K268=	AAACT	COSV60392300	COSM5811948	NA	660	NS	NA	NA
KTN1	chr14	55675889	55675893	5	+	55675891	A	G	KTN1	Lung cancer	lung	carcinoma	Substitution - coding silent	118707141	c.3828A>G	p.R1276=	AGACA	COSV58539907	COSM6538103	27923066	NA	surgery fresh/frozen	NA	NA
L3HYPDH	chr14	59476126	59476130	5	-	59476128	A	G	L3HYPDH	Colorectal cancer	large_intestine	carcinoma	Substitution - coding silent	98930757	c.765A>G	p.E255=	GAACC	COSV55967673	COSM5447115	NA	646	NS	NA	NA
L3MBTL3	chr6	130133463	130133467	5	+	130133465	A	G	L3MBTL3	Others	oesophagus	carcinoma	Substitution - coding silent	152487173	c.1980A>G	p.E660=	GAACC	COSV62384052	COSM6496064	27749841	NA	surgery fresh/frozen	NA	NA
LACTB2	chr8	70638595	70638599	5	-	70638597	A	G	LACTB2	Colorectal cancer	large_intestine	carcinoma	Substitution - coding silent	102493280	c.774A>G	p.K258=	AAACA	COSV52567953	COSM5960359	30239619	NA	surgery - NOS	rs7830986	NA
LAG3	chr12	6778349	6778353	5	+	6778351	A	G	LAG3	Others	small_intestine	carcinoid-endocrine_tumour	Substitution - coding silent	100371685	c.1539A>G	p.E513=	GAACC	COSV52566757	COSM2099179	24185511	NA	surgery - NOS	NA	NA
LAMA3	chr18	23946189	23946193	5	+	23946191	A	G	LAMA3	Gastric cancer	stomach	carcinoma	Substitution - coding silent	105013996	c.9258A>G	p.G3086=	GGACT	COSV99334533	COSM8489140	NA	683	NS	NA	NA
LAMA5	chr20	62332388	62332392	5	-	62332390	A	G	LAMA5	Others	thyroid	other	Substitution - coding silent	101098019	c.3534A>G	p.E1178=	GAACA	COSV53367151	COSM1412945	NA	589	NS	rs2151513	NA
LAMB1	chr7	107978115	107978119	5	-	107978117	A	G	LAMB1	Liver cancer	liver	carcinoma	Substitution - coding silent	98539704	c.930A>G	p.E310=	GAACT	COSV55964691	COSM3662842	NA	323	NS	NA	NA
LAMB3	chr1	209615341	209615345	5	-	209615343	A	T	LAMB3	Lung cancer	lung	carcinoma	Substitution - coding silent	120265961	c.3447A>T	p.G1149=	GGACT	COSV99151631	COSM7806715	NA	417	NS	NA	NA
LAMC1	chr1	183134699	183134703	5	+	183134701	A	G	LAMC1	Liver cancer	liver	carcinoma	Substitution - coding silent	99637720	c.3891A>G	p.E1297=	GAACA	COSV51180206	COSM4943356	NA	322	NS	NA	NA
LAMC2	chr1	183207934	183207938	5	+	183207936	A	G	LAMC2	Colorectal cancer	large_intestine	carcinoma	Substitution - coding silent	103115084	c.135A>G	p.R45=	AGACA	COSV51454120	COSM6699408	27149842	NA	NS	NA	NA
LARP1	chr5	154793690	154793694	5	+	154793692	A	G	LARP1	Gastric cancer	stomach	carcinoma	Substitution - coding silent	107181263	c.606A>G	p.R202=	AGACA	COSV60425483	COSM3853030	NA	541	NS	NA	NA
LARP7	chr4	112647067	112647071	5	+	112647069	A	G	LARP7	Kidney cancer	kidney	carcinoma	Substitution - coding silent	147851524	c.609A>G	p.K203=	AAACC	COSV100135147	COSM7720543	NA	416	NS	NA	NA
LARP7	chr4	112647776	112647780	5	+	112647778	A	G	LARP7	Urinary tract cancer	urinary_tract	carcinoma	Substitution - coding silent	147849913	c.1107A>G	p.K369=	AAACA	COSV60522048	COSM4005660	NA	581	NS	NA	NA
LARS	chr5	146140226	146140230	5	-	146140228	A	G	LARS	Colorectal cancer	large_intestine	carcinoma	Substitution - coding silent	120712358	c.2124A>G	p.G708=	GGACA	COSV50972682	COSM4628393	24755471	NA	cell-line	NA	NA
LAS1L	chrX	65524079	65524083	5	-	65524081	A	G	LAS1L	Colorectal cancer	large_intestine	carcinoma	Substitution - coding silent	113714794	c.1275A>G	p.E425=	GAACT	COSV100408460	COSM7528208	22810696	375	NS	NA	NA
LATS1	chr6	149683101	149683105	5	-	149683103	A	G	LATS1	Ovary cancer	ovary	carcinoma	Substitution - coding silent	154968184	c.1986A>G	p.K662=	AAACA	COSV53600967	COSM86817	NA	331	NS	NA	NA
LATS2	chr13	21045944	21045948	5	-	21045946	A	G	LATS2	Colorectal cancer	large_intestine	carcinoma	Substitution - coding silent	119063441	c.81A>G	p.K27=	AAACA	COSV66880211	COSM3753614	NA	376	NS	rs7317471	NA
LAYN	chr11	111560198	111560202	5	+	111560200	A	G	LAYN	Pancreatic cancer	pancreas	carcinoma	Substitution - coding silent	116075426	c.891A>G	p.K297=	AAACA	COSV65105449	COSM3383192	NA	328	NS	NA	NA
LBH	chr2	30257502	30257506	5	+	30257504	A	G	LBH	Liver cancer	liver	carcinoma	Substitution - coding silent	118719705	c.201A>G	p.E67=	GAACC	COSV68049236	COSM4918136	NA	628	NS	NA	NA
LCOR	chr10	96955170	96955174	5	+	96955172	A	T	LCOR	Gastric cancer	stomach	carcinoma	Substitution - coding silent	113406475	c.552A>T	p.G184=	GGACA	COSV63631074	COSM4017011	NA	541	NS	NA	NA
LCOR	chr10	96982159	96982163	5	+	96982161	A	G	LCOR_ENST00000286067	Urinary tract cancer	urinary_tract	carcinoma	Substitution - coding silent	103417894	c.771A>G	p.E257=	GAACC	COSV105137144	COSM9857333	33004514	NA	surgery-fixed	NA	NA
LCORL	chr4	17963040	17963044	5	-	17963042	A	G	LCORL	Skin cancer	skin	carcinoma	Substitution - coding silent	118147242	c.228A>G	p.E76=	GAACC	COSV58833632	COSM6870195	24662767	NA	surgery fresh/frozen	NA	NA
LEPR	chr1	65570616	65570620	5	+	65570618	A	G	LEPR	Glioma	central_nervous_system	glioma	Substitution - coding silent	110194135	c.186A>G	p.G62=	GGACA	COSV100756518	COSM9193908	28263318	NA	surgery fresh/frozen	NA	NA
LEPROT	chr1	65429971	65429975	5	+	65429973	A	G	LEPROT	Liver cancer	liver	carcinoma	Substitution - coding silent	169378910	c.231A>G	p.E77=	GAACT	COSV60759719	COSM1602627	NA	323	surgery fresh/frozen	NA	NA
LETMD1	chr12	51055881	51055885	5	+	51055883	A	G	LETMD1	Lung cancer	lung	carcinoma	Substitution - coding silent	125322362	c.561A>G	p.K187=	AAACA	COSV50396564	COSM375190	22980975	NA	surgery - NOS	NA	NA
LGALSL	chr2	64458330	64458334	5	+	64458332	A	G	LGALSL	Colorectal cancer	large_intestine	carcinoma	Substitution - coding silent	102042324	c.423A>G	p.G141=	GGACA	COSV53230735	COSM1408978	24755471	NA	cell-line	NA	NA
LGI3	chr8	22148203	22148207	5	-	22148205	A	G	LGI3	Colorectal cancer	large_intestine	carcinoma	Substitution - coding silent	107090516	c.1602A>G	p.G534=	GGACA	COSV60442822	COSM2785834	24755471	NA	cell-line	NA	NA
LGR4	chr11	27368540	27368544	5	-	27368542	A	G	LGR4	Upper aerodigestive tract cancer	upper_aerodigestive_tract	carcinoma	Substitution - coding silent	117672788	c.2181A>G	p.K727=	AAACT	COSV60821053	COSM4594546	25275298	NA	cell-line	NA	NA
LGSN	chr6	63280130	63280134	5	-	63280132	A	G	LGSN	Glioma	central_nervous_system	glioma	Substitution - coding silent	115572596	c.1419A>G	p.R473=	AGACA	COSV101040458	COSM7463451	NA	329	NS	NA	NA
LIF	chr22	30244897	30244901	5	-	30244899	A	G	LIF	Gastric cancer	stomach	carcinoma	Substitution - coding silent	99326287	c.54A>G	p.K18=	AAACA	COSV50777215	COSM4103406	NA	541	NS	NA	NA
[truncated: 2,557 more rows]
