# Supplementary material for: Prevalence of synonymous mutations in m6A modification sites in human cancers
Source: Genes Dis. 2024 Jul 6;12(1):101373. doi: 10.1016/j.gendis.2024.101373 (PMC11549976; doi:10.1016/j.gendis.2024.101373)
Supplement: Multimedia component 4 [file mmc4.xlsx]

## Sheet: Sheet1
Name	Sequence (5'-3')	Research purpose
H-GFP-F	AACACCCGCATCGAGAAGTA	RT-qPCR
H-GFP-R	GTTGCTGCGGATGATCTTGT	RT-qPCR
Human ACTIN-F	CACTCTTCCAGCCTTCCTTC	RT-qPCR
Human ACTIN-R	GTACAGGTCTTTGCGGATGT	RT-qPCR
INPP5K-INFUSION-F	CATAGAAGATTCTAGAGCCACCATGAGCTCGCGGAAGCTGAGCGG	plasmid construction
INPP5K-INFUSION-3*FLAG-R	AGATCCTTCGCGGCCGCTCACTTGTCATCGTCATCCTTGTAATCGATGTCATGATCTTTATAATCACCGTCATGGTCTTTGTAGTCGCCGCCGATCTGTGGCTGTGCTTCAC	plasmid construction
human-INPP5K-gDNA-F	TACCTGGTTCAGGTTGTCGC	PCR templates
human-INPP5K-gDNA-R	CGCCTCCTTAAGCCTCTCAG	PCR templates
